# Supplementary material for: The Andean Paepalanthus pilosus complex (Eriocaulaceae): a revision with three new taxa
Source: PhytoKeys. 2016 Jun 13;(64):1–57. doi: 10.3897/phytokeys.64.6864 (PMC4956916; doi:10.3897/phytokeys.64.6864)
Supplement: XML Treatment for Paepalanthus caryonauta [file phytokeys.64.6864-treatment2.xml]

<!DOCTYPE tp:taxon-treatment
  PUBLIC "-//TaxonX//DTD Taxonomic Treatment Publishing DTD v0 20100105//EN" "tax-treatment-NSO.dtd">
<tp:taxon-treatment xmlns:tp="http://www.plazi.org/taxpub"><tp:treatment-meta><kwd-group><label>Taxon classification</label><kwd><named-content content-type="kingdom">Plantae</named-content></kwd><kwd><named-content content-type="order">Poales</named-content></kwd><kwd><named-content content-type="family">Eriocaulaceae</named-content></kwd></kwd-group><mixed-citation publication-type="journal"><person-group><name><surname>Hensold</surname><given-names>Nancy</given-names></name></person-group><article-title>The Andean <italic><tp:taxon-name><tp:taxon-name-part taxon-name-part-type="genus">Paepalanthus</tp:taxon-name-part> <tp:taxon-name-part taxon-name-part-type="species">pilosus</tp:taxon-name-part></tp:taxon-name></italic> complex (<tp:taxon-name><tp:taxon-name-part taxon-name-part-type="family">Eriocaulaceae</tp:taxon-name-part></tp:taxon-name>): a revision with three new taxa</article-title><source>PhytoKeys</source><day>13</day><month>6</month><year>2016</year><volume>2016</volume><issue>64</issue><fpage>1</fpage><lpage>57</lpage><pub-id pub-id-type="doi">10.3897/phytokeys.64.6864</pub-id></mixed-citation></tp:treatment-meta><tp:nomenclature><label>1.</label><tp:taxon-name>
            <tp:taxon-name-part taxon-name-part-type="genus">Paepalanthus</tp:taxon-name-part>
            <tp:taxon-name-part taxon-name-part-type="species">caryonauta</tp:taxon-name-part>
            <object-id xmlns:xlink="http://www.w3.org/1999/xlink" content-type="ipni" xlink:type="simple">urn:lsid:ipni.org:names:77155457-1</object-id>
          </tp:taxon-name><tp:taxon-authority>Hensold</tp:taxon-authority><tp:taxon-status xmlns:xlink="http://www.w3.org/1999/xlink" xlink:type="simple">sp. nov.</tp:taxon-status><xref ref-type="fig" rid="F2">Figs 2B–C</xref><xref ref-type="fig" rid="F3">, 3A</xref><xref ref-type="fig" rid="F4">, 4</xref><xref ref-type="fig" rid="F5">, 5</xref></tp:nomenclature><tp:treatment-sec sec-type="diagnosis"><title>Diagnosis.</title><p>Cushion plants with linear glabrescent leaves 1–2 cm long, rounded at the tip, or if cuspidate, the tip strongly deflexed. Peduncles ca. 9–25 mm, solitary, terminal at initiation, sheaths lacerate at apex, eciliate. Pistillate flowers in outer whorl of capitulum, the sepals broad, persistent, together with the petals enclosing the mature fruit at dispersal, nectaries uniformly dark brown, rigid. Staminate flowers central, with sepals fused ¼–¾ of their length.</p></tp:treatment-sec><tp:treatment-sec sec-type="material"><title>Type.</title><p>PERU. Cuzco: Dist. Huayopata, sector San Luis, bosque primario intervenido, <named-content xmlns:xlink="http://www.w3.org/1999/xlink" content-type="dwc:verbatimCoordinates" xlink:type="simple"><named-content content-type="geo-json" specific-use="{&#34;type&#34;:&#34;Point&#34;,&#34;coordinates&#34;:[-72.383333,-13.066667]}" xlink:type="simple">13°04'S, 72°23'W</named-content></named-content>, ca. 3000–3500 m, 24 Nov 2006, <italic>L. Valenzuela et al. 8117</italic> (holotype: F; isotypes: <named-content xmlns:xlink="http://www.w3.org/1999/xlink" content-type="dwc:institutional_code" xlink:type="simple">AMAZ</named-content> n.v., <named-content xmlns:xlink="http://www.w3.org/1999/xlink" content-type="dwc:institutional_code" xlink:type="simple">CUZ</named-content> n.v., <named-content xmlns:xlink="http://www.w3.org/1999/xlink" content-type="dwc:institutional_code" xlink:type="simple">HUT</named-content> n.v., <named-content xmlns:xlink="http://www.w3.org/1999/xlink" content-type="dwc:institutional_code" xlink:type="simple">MO</named-content>, <named-content xmlns:xlink="http://www.w3.org/1999/xlink" content-type="dwc:institutional_code" xlink:type="simple">MOL</named-content> n.v., <named-content xmlns:xlink="http://www.w3.org/1999/xlink" content-type="dwc:institutional_code" xlink:type="simple">USM</named-content> n.v.).</p></tp:treatment-sec><tp:treatment-sec sec-type="description"><title>Description.</title><p>Densely branched cushion plants, the cushions reported to reach one meter in diameter (<italic>Dudley 11194</italic>), and 15 cm high (<italic>Barclay 5176</italic>). Branchlets 1–5 cm, densely and uniformly leafy. <italic>Leaves</italic> linear-subulate, 10–20 mm long including the open basal sheath 3–4 mm long, 1.2–1.7 mm wide at midpoint, ca. 2.5 mm wide at ampliate base; apex narrowly obtuse to rounded, if sharp-cuspidate the tip deflexed downward and not evident in adaxial view; inconspicuously appressed-pilose (rarely ciliate) in juvenile state, glabrate at maturity except for the irregularly ciliate basal sheath; “dark green and glossy” when fresh (<italic>Dudley 11060</italic>), chartaceous to subcoriaceous, the adaxial surface smooth, the abaxial surface often with margins prominently thickened in older leaves and 1–3 veins more or less salient. <italic>Inflorescences</italic> solitary and terminal, with one to four produced in succession along a sympodially branched axis, the lower appearing axillary. <italic>Peduncles</italic> (7–) 9–25 (–35) mm long, ca. 3-costate, obscurely angled, pale, glabrous to obscurely appressed-puberulent, usually with a collar of longer silvery hairs at apex investing base of involucre. <italic>Peduncle sheaths</italic> (9–) 10–17 (–25) mm long, equaling or surpassing the leaf mat by up to 5 mm, the lamina (tip) of the sheath 3–4 mm long, inflated, scarious, somewhat cucullate, almost closed at the apex in bud before emergence of capitulum, tufted-ciliolate at apex when young, often glabrate, frequently splitting into 3 triangular segments with emergence of capitulum. <italic>Capitula</italic> 3–4 mm in diameter. Involucres subequaling flowers at anthesis; <italic>involucral bracts</italic> 2–3-seriate, the outer bracts triangular-ovate to broadly ovate, dull gold, tinged gray or occasionally blackish on shoulders; the inner bracts usually more strongly pigmented except for the paler midvein; bracts bearded apically especially along upper midvein, the upper margin short-ciliate with proximal cilia slightly longer, often early glabrate abaxially. Bract and floral trichomes obtuse to clavate, subhyaline, obscurely ornamented within and very obscurely tuberculate. <italic>Flowers</italic> about 8–14 per capitulum, the pistillate flowers peripheral, the staminate central, equalling to subequalling the pistillate in number; the receptacle sparingly pilose or pilose only toward center. Receptacular bracts equaling to subequaling flowers, broadly linear-subspatulate, ca. 6 times longer than wide, the apex often slightly cucullate and pubescent as the sepals, the base distinctly carinate, clasping. <italic>Pistillate flowers</italic>: Pedicels ca. 0.1–0.35 mm, thick, glabrous, often becoming callose-thickened in fruit (Peru), leaving characteristic ‘stumps’ on the empty receptacle after abscission of flowers. <italic>Sepals</italic> broadly obovate, strongly cymbiform, with apex convex-acute to obtuse (1.35–) 1.5–2.0 mm long × 0.6–1.0 mm wide (width variable within a flower), (0.25–) 0.35–0.4 (–0.5) mm wide at the base; black-mottled on shoulders, the midvein area paler brown; short-ciliate along upper margin and bearded with longer appressed hairs on upper dorsum; membranaceous to chartaceous at anthesis, enlarging slightly and becoming uniformly thickened, and often rigid in fruit, husk-like and non-hygroscopic, enclosing the corolla and fruit and dispersed with it. <italic>Petals</italic> oblanceolate-spatulate, obtuse to often emarginate or truncate-emarginate, (1.2–) 1.35–1.7 (–1.85) mm long × (.35–) 0.4–0.7 (–0.8) mm wide, ca. 2.2–3.2 (–4.9) times longer than wide, cream to brownish-tinged, with scale-like staminode at base, pilose abaxially near margins of distal half with more or less tuberculate trichomes, also densely tufted subapically within in two patches either side of the apex, which enfold the style branch; like the sepals becoming more or less rigid-thickened in fruit, the staminode also thickening and tightly adherent to both petal and ovary base. <italic>Gynoecium</italic> with ovary 0.5 mm at anthesis, ca. 0.85 mm in fruit; the style base 0.3–0.5 mm long; the nectaries with stalks 0.25–0.65 mm long, glandular portion 0.2–0.35 mm long, very dark brown or dark reddish, subclavate, with a ring of brown membranous papillae ca. 2–3 rows thick at the apex, the whole structure maintaining its shape after anthesis; style branches 0.6–1.0 (–1.2) mm long, usually ca. 0.2 mm longer than nectaries though often developing unequally, the stigmas simple, dark red-brown, non-involute after anthesis. Seeds subglobose to ellipsoid, mostly 0.6–065 mm long, 0.4–0.55 mm wide, red-brown, reticulate with short weak pseudotrichomes, sometimes glabrate. <italic>Staminate flowers</italic>: Pedicels 0.15 mm to obsolete. <italic>Sepals</italic> (1.2–) 1.35–1.75 mm long × 0.5–0.85 mm, usually strongly and unequally fused at base for ¼–3/4 their length, obovate-navicular above, the apex obtuse-angled to broadly rounded, the tubular base often rigid and obconic at maturity; color and pubescence as in the pistillate flowers. <italic>Corolla</italic> including anthophore 1.35–1.9 mm; the anthophore 0.65–1.35 mm long, usually ca. 60–70% the corolla <!--PageBreak-->length, ca. 0.2–0.35 mm diameter at base, fleshy and columnar at maturity; the corolla tube 0.35–0.75 mm deep, fleshy towards base especially opposite the filaments, the corolla lobes hyaline to brownish, obtuse, 0.15–0.35 mm, not involute after anthesis; intermediate lobes lacking. <italic>Stamen</italic> filaments with the basal half fleshy, terete and adnate to the corolla, abruptly narrowed and loosely adhering to the lobes above, exsert 0.2–0.5 mm beyond the lobes, the exsert portion dark reddish-brown especially at tip; anthers cream-colored, ca. 0.3–0.35 mm long, usually deciduous after anthesis and not present in fruiting capitula. Nectaries similar to those of pistillate flowers, reaching or slightly surpassing the corolla sinuses.</p></tp:treatment-sec><tp:treatment-sec sec-type="etymology"><title>Etymology.</title><p>The epithet is taken from the Greek <italic>caryonaute</italic> (nom. sing.), the name given to the “nutshell sailors” in Lucian of Samosata’s tale <italic>True Stories</italic>. It refers to the diaspores enclosed by the thick buoyant perianth.</p></tp:treatment-sec><tp:treatment-sec sec-type="Phenology"><title>Phenology.</title><p>In Peru and Bolivia, collected in early anthesis in November and December, and with older inflorescences in all months from February to September. The <!--PageBreak-->dry season here is May to August but mitigated at higher elevations by cloud cover (<xref ref-type="bibr" rid="B5">Boyle 2001</xref>; <xref ref-type="bibr" rid="B7">Cano et al. 1995</xref>). In Colombia and Ecuador, collected on the wet eastern slopes in the slightly drier periods June to September and January; and on the drier western slopes, in the wetter months of March and December (<xref ref-type="bibr" rid="B49">Rangel-Ch. 2000</xref>).</p></tp:treatment-sec><tp:treatment-sec sec-type="distribution"><title>Distribution.</title><p>Colombia (Central Cordillera): Cauca, Nariño. Ecuador: Carchi, probably Sucumbíos. Peru: Cuzco, Junín, Pasco. Bolivia: La Paz. In addition, some atypical specimens or hybrids (see below) are known from the Western and Eastern Cordilleras of Colombia, in Antioquia, Meta, and Norte de Santander. (Fig. <xref ref-type="fig" rid="F6">6</xref>)</p></tp:treatment-sec><tp:treatment-sec sec-type="habitat"><title>Habitat.</title><p>In Peru and Bolivia, this species is restricted to a narrow band of wet paramo-like habitat on the high eastern slope of the Andes, while in Ecuador and Colombia it is found in open wet páramo. It is reported from boggy wet bunchgrass meadows (<italic>pajonal</italic>) with <italic><tp:taxon-name><tp:taxon-name-part taxon-name-part-type="genus">Calamagrostis</tp:taxon-name-part></tp:taxon-name></italic> Adans. or <italic><tp:taxon-name><tp:taxon-name-part taxon-name-part-type="genus">Festuca</tp:taxon-name-part> <tp:taxon-name-part taxon-name-part-type="species">procera</tp:taxon-name-part></tp:taxon-name></italic> Kunth, in shallow waterlogged soil of ridgetops and rocky slopes, and in cloud forests and páramo degraded by fire. In Ecuador and Colombia also reported from depressions in <italic><tp:taxon-name><tp:taxon-name-part taxon-name-part-type="genus">Espeletia</tp:taxon-name-part></tp:taxon-name> páramo</italic>. <xref ref-type="bibr" rid="B5">Boyle (2001)</xref> describes the species as common in the Cordillera Vilcabamba (Peru: Cuzco/Junín), forming a cushiony matrix together with mat-forming species of <italic><tp:taxon-name><tp:taxon-name-part taxon-name-part-type="genus">Xyris</tp:taxon-name-part></tp:taxon-name></italic> Gronov. and <tp:taxon-name><tp:taxon-name-part taxon-name-part-type="family">Apiaceae</tp:taxon-name-part></tp:taxon-name> between tussocks of <italic><tp:taxon-name><tp:taxon-name-part taxon-name-part-type="genus">Calamagrostis</tp:taxon-name-part></tp:taxon-name></italic>. Elevation (2940–) 3100–4000 m.</p></tp:treatment-sec><tp:treatment-sec sec-type="Conservation notes"><title>Conservation notes.</title><p>This species is known from two disjunct paramo zones, one about 475 km long in the northern Andes and one 950 km long in the central Andes. However, unlike related <italic><tp:taxon-name><tp:taxon-name-part taxon-name-part-type="genus">Paepalanthus</tp:taxon-name-part> <tp:taxon-name-part taxon-name-part-type="species">pilosus</tp:taxon-name-part></tp:taxon-name></italic>, it is not reported from disturbed areas, and rare outlying populations in Colombia show signs of introgression with <italic><tp:taxon-name><tp:taxon-name-part taxon-name-part-type="genus">Paepalanthus</tp:taxon-name-part> <tp:taxon-name-part taxon-name-part-type="species">pilosus</tp:taxon-name-part></tp:taxon-name></italic>. In the event of climatic drying or warming this species would be vulnerable, especially in the southern part of its range where suitable habitat is narrowly restricted to the eastern slope.</p></tp:treatment-sec><tp:treatment-sec sec-type="Misapplied names"><title>Misapplied names.</title><p>
            <tp:taxon-name><tp:taxon-name-part taxon-name-part-type="genus">Paepalanthus</tp:taxon-name-part> <tp:taxon-name-part taxon-name-part-type="species">karstenii</tp:taxon-name-part> <tp:taxon-name-part taxon-name-part-type="infraspecific-rank">f.</tp:taxon-name-part> <tp:taxon-name-part taxon-name-part-type="form">corei</tp:taxon-name-part></tp:taxon-name> sensu <xref ref-type="bibr" rid="B44">Moldenke (1983)</xref> in part, <xref ref-type="bibr" rid="B21">Hensold (2014)</xref>, non (Moldenke) Moldenke; <italic><tp:taxon-name><tp:taxon-name-part taxon-name-part-type="genus">Paepalanthus</tp:taxon-name-part> <tp:taxon-name-part taxon-name-part-type="species">muscosus</tp:taxon-name-part></tp:taxon-name></italic> sensu R.C. <xref ref-type="bibr" rid="B14">Foster (1958)</xref>, <xref ref-type="bibr" rid="B43">Moldenke (1979)</xref> in part, <xref ref-type="bibr" rid="B4">Balslev (2001)</xref> in part, non Körn.; <italic><tp:taxon-name><tp:taxon-name-part taxon-name-part-type="genus">Paepalanthus</tp:taxon-name-part> <tp:taxon-name-part taxon-name-part-type="species">pilosus</tp:taxon-name-part></tp:taxon-name></italic> <xref ref-type="bibr" rid="B6">Brako and Hensold (1993)</xref> in part, non (Kunth in H.B.K.) Kunth.</p></tp:treatment-sec><tp:treatment-sec sec-type="Dicussion"><title>Dicussion.</title><p>This species is most similar to <italic><tp:taxon-name><tp:taxon-name-part taxon-name-part-type="genus">Paepalanthus</tp:taxon-name-part> <tp:taxon-name-part taxon-name-part-type="species">pilosus</tp:taxon-name-part></tp:taxon-name></italic>, with a similar cushion-forming habit and similar habitat, and is often confused with that species (or “<italic><tp:taxon-name><tp:taxon-name-part taxon-name-part-type="genus">Paepalanthus</tp:taxon-name-part> <tp:taxon-name-part taxon-name-part-type="species">karstenii</tp:taxon-name-part></tp:taxon-name></italic>”). In his later annotations, Moldenke frequently identified this species as <tp:taxon-name><tp:taxon-name-part taxon-name-part-type="genus">Paepalanthus</tp:taxon-name-part> <tp:taxon-name-part taxon-name-part-type="species">karstenii</tp:taxon-name-part> <tp:taxon-name-part taxon-name-part-type="infraspecific-rank">f.</tp:taxon-name-part> <tp:taxon-name-part taxon-name-part-type="form">corei</tp:taxon-name-part></tp:taxon-name> (Moldenke) Moldenke. It has also frequently been distributed as <italic><tp:taxon-name><tp:taxon-name-part taxon-name-part-type="genus">Paepalanthus</tp:taxon-name-part> <tp:taxon-name-part taxon-name-part-type="species">muscosus</tp:taxon-name-part></tp:taxon-name></italic> (subsect. <italic><tp:taxon-name><tp:taxon-name-part taxon-name-part-type="genus">Dichocladus</tp:taxon-name-part></tp:taxon-name></italic>), which also has rounded leaf tips. The report of <italic><tp:taxon-name><tp:taxon-name-part taxon-name-part-type="genus">Paepalanthus</tp:taxon-name-part> <tp:taxon-name-part taxon-name-part-type="species">muscosus</tp:taxon-name-part></tp:taxon-name></italic> from northern Ecuador by <xref ref-type="bibr" rid="B4">Balslev (2001)</xref> is based on vouchers of both <italic><tp:taxon-name><tp:taxon-name-part taxon-name-part-type="genus">Paepalanthus</tp:taxon-name-part> <tp:taxon-name-part taxon-name-part-type="species">caryonauta</tp:taxon-name-part></tp:taxon-name></italic> and <italic><tp:taxon-name><tp:taxon-name-part taxon-name-part-type="genus">Eriocaulon</tp:taxon-name-part> <tp:taxon-name-part taxon-name-part-type="species">microcephalum</tp:taxon-name-part></tp:taxon-name></italic>. The species recently cited as <italic><tp:taxon-name><tp:taxon-name-part taxon-name-part-type="genus">Paepalanthus</tp:taxon-name-part> <tp:taxon-name-part taxon-name-part-type="species">muscosus</tp:taxon-name-part></tp:taxon-name></italic> (<xref ref-type="bibr" rid="B45">Moscol and Cleef 2009</xref>) and <italic><tp:taxon-name><tp:taxon-name-part taxon-name-part-type="genus">Paepalanthus</tp:taxon-name-part></tp:taxon-name></italic> sp. (<xref ref-type="bibr" rid="B10">Coombes and Ramsay 2001</xref>) in vegetation studies of cushion mires in northern Ecuador thus may correspond to <italic><tp:taxon-name><tp:taxon-name-part taxon-name-part-type="genus">Paepalanthus</tp:taxon-name-part> <tp:taxon-name-part taxon-name-part-type="species">caryonauta</tp:taxon-name-part></tp:taxon-name></italic> in part or full, but confirmation is needed.</p><p>
            <italic><tp:taxon-name><tp:taxon-name-part taxon-name-part-type="genus">Paepalanthus</tp:taxon-name-part> <tp:taxon-name-part taxon-name-part-type="species">caryonauta</tp:taxon-name-part></tp:taxon-name></italic> is readily distinguished from typical <italic><tp:taxon-name><tp:taxon-name-part taxon-name-part-type="genus">Paepalanthus</tp:taxon-name-part> <tp:taxon-name-part taxon-name-part-type="species">pilosus</tp:taxon-name-part></tp:taxon-name></italic> and <italic><tp:taxon-name><tp:taxon-name-part taxon-name-part-type="genus">Paepalanthus</tp:taxon-name-part> <tp:taxon-name-part taxon-name-part-type="species">dendroides</tp:taxon-name-part></tp:taxon-name></italic> by the obtuse leaf tips, and by the sepals uniformly thickened and persistent in fruit, to form an ovoid-ellipsoid diaspore. Even in anthesis, the sepals of <italic><tp:taxon-name><tp:taxon-name-part taxon-name-part-type="genus">Paepalanthus</tp:taxon-name-part> <tp:taxon-name-part taxon-name-part-type="species">caryonauta</tp:taxon-name-part></tp:taxon-name></italic> are about twice as broad at the base as those of <italic><tp:taxon-name><tp:taxon-name-part taxon-name-part-type="genus">Paepalanthus</tp:taxon-name-part> <tp:taxon-name-part taxon-name-part-type="species">pilosus</tp:taxon-name-part></tp:taxon-name></italic> and <italic><tp:taxon-name><tp:taxon-name-part taxon-name-part-type="genus">Paepalanthus</tp:taxon-name-part> <tp:taxon-name-part taxon-name-part-type="species">dendroides</tp:taxon-name-part></tp:taxon-name></italic>. <italic><tp:taxon-name><tp:taxon-name-part taxon-name-part-type="genus">Paepalanthus</tp:taxon-name-part> <tp:taxon-name-part taxon-name-part-type="species">caryonauta</tp:taxon-name-part></tp:taxon-name></italic> can also be recognized by eye due to subtle differences in aspect and leaf orientation, with the leaves commonly flatter and more ascending, i.e., less <!--PageBreak-->conduplicate and recurved than is commonly seen in <italic><tp:taxon-name><tp:taxon-name-part taxon-name-part-type="genus">Paepalanthus</tp:taxon-name-part> <tp:taxon-name-part taxon-name-part-type="species">pilosus</tp:taxon-name-part></tp:taxon-name></italic>. Boeke, who collected <italic><tp:taxon-name><tp:taxon-name-part taxon-name-part-type="genus">Paepalanthus</tp:taxon-name-part> <tp:taxon-name-part taxon-name-part-type="species">pilosus</tp:taxon-name-part></tp:taxon-name></italic> and an intermediate form of <italic><tp:taxon-name><tp:taxon-name-part taxon-name-part-type="genus">Paepalanthus</tp:taxon-name-part> <tp:taxon-name-part taxon-name-part-type="species">caryonauta</tp:taxon-name-part></tp:taxon-name></italic> at the same locality (see below), noted that in <italic><tp:taxon-name><tp:taxon-name-part taxon-name-part-type="genus">Paepalanthus</tp:taxon-name-part> <tp:taxon-name-part taxon-name-part-type="species">pilosus</tp:taxon-name-part></tp:taxon-name></italic>, the cushions were “easy to separate” and in <tp:taxon-name><tp:taxon-name-part taxon-name-part-type="genus">Paepalanthus</tp:taxon-name-part> <tp:taxon-name-part taxon-name-part-type="uncertainty-rank">aff.</tp:taxon-name-part> <tp:taxon-name-part taxon-name-part-type="species">caryonauta</tp:taxon-name-part></tp:taxon-name>, “difficult to separate.” In the Cordillera Vilcabamba Dudley reported cushions up to 3 feet in diameter (<italic>Dudley 11194</italic>). However in disturbed roadside páramo at Acjanaco, <xref ref-type="bibr" rid="B76">Young and Cano (1994)</xref> comment on the paucity of cushion plants, and do not recognize <italic><tp:taxon-name><tp:taxon-name-part taxon-name-part-type="genus">Paepalanthus</tp:taxon-name-part> <tp:taxon-name-part taxon-name-part-type="species">caryonauta</tp:taxon-name-part></tp:taxon-name></italic> (“<italic><tp:taxon-name><tp:taxon-name-part taxon-name-part-type="genus">Paepalanthus</tp:taxon-name-part> <tp:taxon-name-part taxon-name-part-type="species">pilosus</tp:taxon-name-part></tp:taxon-name></italic>”) as a significant cushion plant species. For other differentiating characters, see Table <xref ref-type="table" rid="T1">1</xref>.</p><table-wrap id="T1" position="float" orientation="portrait"><label>Table 1.</label><caption><p>Character comparison of <italic><tp:taxon-name><tp:taxon-name-part taxon-name-part-type="genus">Paepalanthus</tp:taxon-name-part> <tp:taxon-name-part taxon-name-part-type="species">caryonauta</tp:taxon-name-part></tp:taxon-name></italic>, <italic><tp:taxon-name><tp:taxon-name-part taxon-name-part-type="genus">Paepalanthus</tp:taxon-name-part> <tp:taxon-name-part taxon-name-part-type="species">dendroides</tp:taxon-name-part></tp:taxon-name></italic>, and <italic><tp:taxon-name><tp:taxon-name-part taxon-name-part-type="genus">Paepalanthus</tp:taxon-name-part> <tp:taxon-name-part taxon-name-part-type="species">pilosus</tp:taxon-name-part></tp:taxon-name></italic>.</p></caption><table id="TID0EKKDI" rules="all"><tbody><tr><th rowspan="1" colspan="1"/><th rowspan="1" colspan="1">
              <italic><tp:taxon-name><tp:taxon-name-part taxon-name-part-type="genus">Paepalanthus</tp:taxon-name-part> <tp:taxon-name-part taxon-name-part-type="species">dendroides</tp:taxon-name-part></tp:taxon-name></italic>
            </th><th rowspan="1" colspan="1">
              <italic><tp:taxon-name><tp:taxon-name-part taxon-name-part-type="genus">Paepalanthus</tp:taxon-name-part> <tp:taxon-name-part taxon-name-part-type="species">pilosus</tp:taxon-name-part></tp:taxon-name></italic>
            </th><th rowspan="1" colspan="1">
              <italic><tp:taxon-name><tp:taxon-name-part taxon-name-part-type="genus">Paepalanthus</tp:taxon-name-part> <tp:taxon-name-part taxon-name-part-type="species">caryonauta</tp:taxon-name-part></tp:taxon-name></italic>
            </th></tr><tr><td rowspan="1" colspan="1">Habitat</td><td rowspan="1" colspan="1">Terrestrial or emergent aquatic; 1900–3200 m; to 3900 m in Cuzco</td><td rowspan="1" colspan="2">Terrestrial, not in standing water; (2900–) 3100–4000 (–4300) m.</td></tr><tr><td rowspan="1" colspan="1">Leaf apex shape</td><td rowspan="1" colspan="1">Convex-acute to acute, cuspidate</td><td rowspan="1" colspan="1">Acute, cuspidate to short-aristate</td><td rowspan="1" colspan="1">Narrowly rounded; if cuspidate, tip sharply deflexed</td></tr><tr><td rowspan="1" colspan="1">Leaf pubescence at adaxial apex; at distal margins</td><td rowspan="1" colspan="1">Glabrous to persistently hirsutulous;<break/> not ciliate</td><td rowspan="1" colspan="1">Glabrous (N*) to pilose (S); often prominent long scattered cilia (N)</td><td rowspan="1" colspan="1">Early glabrate; not ciliate</td></tr><tr><td rowspan="1" colspan="1">Peduncles</td><td rowspan="1" colspan="1">20–130 mm</td><td rowspan="1" colspan="1">1.5–8 mm (fl);<break/> 20–100 mm (fr)</td><td rowspan="1" colspan="1">7–35 mm</td></tr><tr><td rowspan="1" colspan="1">Capitulum diameter</td><td rowspan="1" colspan="1">3–5 mm</td><td rowspan="1" colspan="1">3–6 mm (S);<break/> 3–8 mm (N)</td><td rowspan="1" colspan="1">3–4 mm</td></tr><tr><td rowspan="1" colspan="1">♀ Sepal length</td><td rowspan="1" colspan="1">1.2–1.9 mm</td><td rowspan="1" colspan="1">(1.4–) 2.0–2.7 mm</td><td rowspan="1" colspan="1">1.3–2.0 mm</td></tr><tr><td rowspan="1" colspan="1">Sepals in fruit</td><td rowspan="1" colspan="2">Hygroscopic thickening along basal midline; detaching from fruit at maturity. (Except <tp:taxon-name><tp:taxon-name-part taxon-name-part-type="genus">Paepalanthus</tp:taxon-name-part> <tp:taxon-name-part taxon-name-part-type="species">pilosus</tp:taxon-name-part> <tp:taxon-name-part taxon-name-part-type="infraspecific-rank">var.</tp:taxon-name-part> <tp:taxon-name-part taxon-name-part-type="variety">leoniae</tp:taxon-name-part></tp:taxon-name>)</td><td rowspan="1" colspan="1">Thickened throughout; non-hygroscopic, enclosing fruit</td></tr><tr><td rowspan="1" colspan="1">♀ Petals:<break/> Length/Width</td><td rowspan="1" colspan="1">L/W = 1.6–2.3<break/> Broadly spatulate, densely pilose along upper margin</td><td rowspan="1" colspan="1">L/W = (2–)3–6<break/> Oblanceolate, usu. acute, sparingly tufted</td><td rowspan="1" colspan="1">L/W = 2.2–3.5<break/> Oblanceolate-spatulate, obtuse; sparingly tufted</td></tr><tr><td rowspan="1" colspan="1">Nectaries</td><td rowspan="1" colspan="1">Colorless (N) to pale pink-brown (S); weak, partly collapsed in old flowers</td><td rowspan="1" colspan="2">Dark red-brown, rigid, erect and exsert in old flowers.</td></tr><tr><td rowspan="1" colspan="1">Nectary position<break/> ♂ flower</td><td rowspan="1" colspan="1">Only about half-reaching the corolla sinuses.</td><td rowspan="1" colspan="2">Reaching the corolla tube sinuses.</td></tr><tr><td rowspan="1" colspan="1">Seeds</td><td rowspan="1" colspan="1">Pink to orange-brown; pseudotrichomes weak</td><td rowspan="1" colspan="2">Red-brown; pseudotrichomes separating when wet, remaining erect</td></tr></tbody></table><table-wrap-foot><fn><label>*</label><p>(N) and (S) refer to northern and southern parts of species distribution.</p></fn></table-wrap-foot></table-wrap><p>
            <italic><tp:taxon-name><tp:taxon-name-part taxon-name-part-type="genus">Paepalanthus</tp:taxon-name-part> <tp:taxon-name-part taxon-name-part-type="species">caryonauta</tp:taxon-name-part></tp:taxon-name></italic> has a more uniform morphology throughout its range than its close relatives. However, in Colombia and Ecuador the plants have less thickening in the leaves and flowers, the presence of a short pedicel in the staminate flowers, and peduncles often shorter at flowering time, approaching those of <italic><tp:taxon-name><tp:taxon-name-part taxon-name-part-type="genus">Paepalanthus</tp:taxon-name-part> <tp:taxon-name-part taxon-name-part-type="species">pilosus</tp:taxon-name-part></tp:taxon-name></italic> in length.</p></tp:treatment-sec><tp:treatment-sec sec-type="Hybridization"><title>Hybridization.</title><p>
            <italic><tp:taxon-name><tp:taxon-name-part taxon-name-part-type="genus">Paepalanthus</tp:taxon-name-part> <tp:taxon-name-part taxon-name-part-type="species">caryonauta</tp:taxon-name-part></tp:taxon-name></italic> and <italic><tp:taxon-name><tp:taxon-name-part taxon-name-part-type="genus">Paepalanthus</tp:taxon-name-part> <tp:taxon-name-part taxon-name-part-type="species">pilosus</tp:taxon-name-part></tp:taxon-name></italic> are mostly allopatric, but in Colombia there are points of contact where intermediates occur. Typical <italic><tp:taxon-name><tp:taxon-name-part taxon-name-part-type="genus">Paepalanthus</tp:taxon-name-part> <tp:taxon-name-part taxon-name-part-type="species">caryonauta</tp:taxon-name-part></tp:taxon-name></italic> <!--PageBreak-->is common in the Nudo de los Pastos and Central Cordillera of Colombia, from which only one historical collection of <italic><tp:taxon-name><tp:taxon-name-part taxon-name-part-type="genus">Paepalanthus</tp:taxon-name-part> <tp:taxon-name-part taxon-name-part-type="species">pilosus</tp:taxon-name-part></tp:taxon-name></italic> is known, collected ca. 1842. However at the isolated Paramo Frontino in the Western Cordillera, typical <italic><tp:taxon-name><tp:taxon-name-part taxon-name-part-type="genus">Paepalanthus</tp:taxon-name-part> <tp:taxon-name-part taxon-name-part-type="species">pilosus</tp:taxon-name-part></tp:taxon-name></italic> occurs sympatrically with a morphologically intermediate form of <italic><tp:taxon-name><tp:taxon-name-part taxon-name-part-type="genus">Paepalanthus</tp:taxon-name-part> <tp:taxon-name-part taxon-name-part-type="species">caryonauta</tp:taxon-name-part></tp:taxon-name></italic>. These two elements were treated as “<italic><tp:taxon-name><tp:taxon-name-part taxon-name-part-type="genus">Paepalanthus</tp:taxon-name-part> <tp:taxon-name-part taxon-name-part-type="species">karstenii</tp:taxon-name-part></tp:taxon-name></italic>” and “<tp:taxon-name><tp:taxon-name-part taxon-name-part-type="genus">Paepalanthus</tp:taxon-name-part> <tp:taxon-name-part taxon-name-part-type="species">karstenii</tp:taxon-name-part> <tp:taxon-name-part taxon-name-part-type="infraspecific-rank">var.</tp:taxon-name-part> <tp:taxon-name-part taxon-name-part-type="variety">corei</tp:taxon-name-part></tp:taxon-name>,” respectively, by <xref ref-type="bibr" rid="B52">Rangel-Ch. and Sánchez (2005)</xref>. In 1976, both elements were collected from <italic><tp:taxon-name><tp:taxon-name-part taxon-name-part-type="genus">Espeletia</tp:taxon-name-part></tp:taxon-name></italic> paramo at Llano Grande, with <tp:taxon-name><tp:taxon-name-part taxon-name-part-type="genus">Paepalanthus</tp:taxon-name-part> <tp:taxon-name-part taxon-name-part-type="uncertainty-rank">aff.</tp:taxon-name-part> <tp:taxon-name-part taxon-name-part-type="species">caryonauta</tp:taxon-name-part></tp:taxon-name> reported from well-drained hillside (<italic>Boeke &amp; McElroy 269</italic>), and <italic><tp:taxon-name><tp:taxon-name-part taxon-name-part-type="genus">Paepalanthus</tp:taxon-name-part> <tp:taxon-name-part taxon-name-part-type="species">pilosus</tp:taxon-name-part></tp:taxon-name></italic> from <italic><tp:taxon-name><tp:taxon-name-part taxon-name-part-type="genus">Sphagnum</tp:taxon-name-part></tp:taxon-name></italic> bog (<italic>Boeke &amp; McElroy 265</italic>). <tp:taxon-name><tp:taxon-name-part taxon-name-part-type="genus">Paepalanthus</tp:taxon-name-part> <tp:taxon-name-part taxon-name-part-type="uncertainty-rank">aff.</tp:taxon-name-part> <tp:taxon-name-part taxon-name-part-type="species">caryonauta</tp:taxon-name-part></tp:taxon-name> was re-collected at the same locality in 1986 (<italic>Roldán 402</italic>), and <italic><tp:taxon-name><tp:taxon-name-part taxon-name-part-type="genus">Paepalanthus</tp:taxon-name-part> <tp:taxon-name-part taxon-name-part-type="species">pilosus</tp:taxon-name-part></tp:taxon-name></italic> in 1989 (<italic>MacDougal &amp; Roldán 4463</italic>, <named-content xmlns:xlink="http://www.w3.org/1999/xlink" content-type="dwc:institutional_code" xlink:type="simple">MO</named-content>). These intermediate plants produce normal seed but have intermediate diaspore morphology (Fig. <xref ref-type="fig" rid="F5">5P</xref>). The rounded glossy leaves resemble those of <italic><tp:taxon-name><tp:taxon-name-part taxon-name-part-type="genus">Paepalanthus</tp:taxon-name-part> <tp:taxon-name-part taxon-name-part-type="species">caryonauta</tp:taxon-name-part></tp:taxon-name></italic>,﻿ but those of <italic>Boeke &amp; McElroy 269</italic> have long scattered cilia at the upper margin, a trait otherwise only known in <italic><tp:taxon-name><tp:taxon-name-part taxon-name-part-type="genus">Paepalanthus</tp:taxon-name-part> <tp:taxon-name-part taxon-name-part-type="species">pilosus</tp:taxon-name-part></tp:taxon-name></italic>.</p><p>In the eastern Cordillera of Colombia, <italic><tp:taxon-name><tp:taxon-name-part taxon-name-part-type="genus">Paepalanthus</tp:taxon-name-part> <tp:taxon-name-part taxon-name-part-type="species">pilosus</tp:taxon-name-part></tp:taxon-name></italic> is abundant, while only two specimens suggesting atypical <italic><tp:taxon-name><tp:taxon-name-part taxon-name-part-type="genus">Paepalanthus</tp:taxon-name-part> <tp:taxon-name-part taxon-name-part-type="species">caryonauta</tp:taxon-name-part></tp:taxon-name></italic> were confirmed, these from opposite ends of the eastern Cordillera, on east-facing slopes. At the south end, an intermediate plant, similar to that of Paramo Frontino, but with flowers mostly abortive, was collected from the eastern slope of Sumapaz National Park (<italic>S. Diaz-Piedrahita 2608</italic>). This location is just south of the southernmost confirmed Colombian collection of <italic><tp:taxon-name><tp:taxon-name-part taxon-name-part-type="genus">Paepalanthus</tp:taxon-name-part> <tp:taxon-name-part taxon-name-part-type="species">pilosus</tp:taxon-name-part></tp:taxon-name></italic>. To the north, <italic>Cuatrecasas 10302</italic> (F), collected at the “extreme east” of Paramo Santurban (Norte de Santander) may represent <italic><tp:taxon-name><tp:taxon-name-part taxon-name-part-type="genus">Paepalanthus</tp:taxon-name-part> <tp:taxon-name-part taxon-name-part-type="species">caryonauta</tp:taxon-name-part></tp:taxon-name></italic> or a hybrid intermediate, differing by the light gold bracts. Sympatric taxa in this area include <italic><tp:taxon-name><tp:taxon-name-part taxon-name-part-type="genus">Paepalanthus</tp:taxon-name-part> <tp:taxon-name-part taxon-name-part-type="species">dendroides</tp:taxon-name-part></tp:taxon-name></italic>, typical <italic><tp:taxon-name><tp:taxon-name-part taxon-name-part-type="genus">Paepalanthus</tp:taxon-name-part> <tp:taxon-name-part taxon-name-part-type="species">pilosus</tp:taxon-name-part></tp:taxon-name></italic>, and the taxon treated below as <italic><tp:taxon-name><tp:taxon-name-part taxon-name-part-type="genus">Paepalanthus</tp:taxon-name-part></tp:taxon-name></italic> sp. A.</p><p>In southern Peru, typical <italic><tp:taxon-name><tp:taxon-name-part taxon-name-part-type="genus">Paepalanthus</tp:taxon-name-part> <tp:taxon-name-part taxon-name-part-type="species">caryonauta</tp:taxon-name-part></tp:taxon-name></italic> occurs in mixed populations with <italic><tp:taxon-name><tp:taxon-name-part taxon-name-part-type="genus">Paepalanthus</tp:taxon-name-part> <tp:taxon-name-part taxon-name-part-type="species">dendroides</tp:taxon-name-part></tp:taxon-name></italic> at the entrance to Manú National Park (Abra Acjanaco, Cuzco). Both taxa have been abundantly collected and are readily distinguished in the field (A.Cano, pers. comm.) However, in Pasco (Oxapampa), where both species also occur, a sterile intermediate between the two has been collected. (See discussion of <italic><tp:taxon-name><tp:taxon-name-part taxon-name-part-type="genus">Paepalanthus</tp:taxon-name-part> <tp:taxon-name-part taxon-name-part-type="species">dendroides</tp:taxon-name-part></tp:taxon-name></italic>.)</p></tp:treatment-sec><tp:treatment-sec sec-type="material"><title>Additional specimens examined</title><p>
            <bold>(paratypes). COLOMBIA. Cauca</bold>: Purace – La Plata, 3200 m, 22 Aug 1957, <italic>Barclay 5176</italic> (F,<named-content xmlns:xlink="http://www.w3.org/1999/xlink" content-type="dwc:institutional_code" xlink:type="simple">MO</named-content>); cabeceras Rio Palo, 3700 m, 3 Dec 1944, <italic>Cuatrecasas 19099</italic> (F). <bold>Nariño</bold>: Mpio. Tangua, Páramo de Las Piedras, 3100–3500 m, 9 Jun 2006, <italic>Baca et al. Y-118</italic> (<named-content xmlns:xlink="http://www.w3.org/1999/xlink" content-type="dwc:institutional_code" xlink:type="simple">COL</named-content> [COL000257193]). <bold>Valle del Cauca</bold>: Cabeceras Rio Tulua, 3280–3380 m, 24 Mar 1946, <italic>Cuatrecasas 20278</italic> (F). <bold>ECUADOR. Carchi</bold>: Paramo del Angel, 3700 m, 23 Aug 1957, <italic>Barclay 5136</italic> (<named-content xmlns:xlink="http://www.w3.org/1999/xlink" content-type="dwc:institutional_code" xlink:type="simple">MO</named-content>), 28 Sep 1959, <italic>Barclay 9374</italic> (<named-content xmlns:xlink="http://www.w3.org/1999/xlink" content-type="dwc:institutional_code" xlink:type="simple">MO</named-content>); Tulcán-Maldonado hwy, km 29, 3845 m, 24 Jan 1977, <italic>Boeke 803</italic> (<named-content xmlns:xlink="http://www.w3.org/1999/xlink" content-type="dwc:institutional_code" xlink:type="simple">MO</named-content>); Paramo El Angel, 3500 m, 4 Jan 1973, <italic>Humbles 6086</italic> (<named-content xmlns:xlink="http://www.w3.org/1999/xlink" content-type="dwc:institutional_code" xlink:type="simple">MO</named-content>); Rd Tulcán–Maldonado, km 38, 4000 m, 4 Aug 1976, <italic>Øllgaard &amp; Balslev 8460</italic> (<named-content xmlns:xlink="http://www.w3.org/1999/xlink" content-type="dwc:institutional_code" xlink:type="simple">MO</named-content>). <bold>PERU. Cuzco: Prov. La Convencion</bold>, Cordillera Villcabamba W slopes, <named-content xmlns:xlink="http://www.w3.org/1999/xlink" content-type="dwc:verbatimCoordinates" xlink:type="simple"><named-content content-type="geo-json" specific-use="{&#34;type&#34;:&#34;Point&#34;,&#34;coordinates&#34;:[-73.5,-12.6]}" xlink:type="simple">12°36'S, 73°30'W</named-content></named-content>, 3100–3500 m, 14 Jul 1968, <italic>Dudley 11060</italic> (F), 28 km NE of Hda. Luisiana and Rio Apurimac, <named-content xmlns:xlink="http://www.w3.org/1999/xlink" content-type="dwc:verbatimCoordinates" xlink:type="simple"><named-content content-type="geo-json" specific-use="{&#34;type&#34;:&#34;Point&#34;,&#34;coordinates&#34;:[-73.5,-12.5]}" xlink:type="simple">12°30'S, 73°30"W</named-content></named-content>, 3400–3600 m, 17 Jul 1968, <italic>Dudley 11194</italic> (F(2),<named-content xmlns:xlink="http://www.w3.org/1999/xlink" content-type="dwc:institutional_code" xlink:type="simple">MO</named-content>,<named-content xmlns:xlink="http://www.w3.org/1999/xlink" content-type="dwc:institutional_code" xlink:type="simple">USM</named-content>); Huayopata, 7 km from Incatambo, S side of Río Lucumayo, 3430 m, 4 Aug 1982, <italic>Peyton &amp; Peyton 914</italic> (<named-content xmlns:xlink="http://www.w3.org/1999/xlink" content-type="dwc:institutional_code" xlink:type="simple">MO</named-content>). <bold>Cuzco: Prov. Paucartambo</bold>, Parque Nac. del Manú, Alturas de Lali, 3750–3850 m, 18 Jul 1990, <italic>Cano 3872</italic> (F, <named-content xmlns:xlink="http://www.w3.org/1999/xlink" content-type="dwc:institutional_code" xlink:type="simple">USM</named-content> n.v.), <!--PageBreak--><!--PageBreak--><italic>Cano 3873a</italic> (<named-content xmlns:xlink="http://www.w3.org/1999/xlink" content-type="dwc:institutional_code" xlink:type="simple">USM</named-content> [photo]); Acjanaco, Cerro Macho Cruz, 3450 m, 30 Aug 1990, <italic>Cano 4024</italic> (F,<named-content xmlns:xlink="http://www.w3.org/1999/xlink" content-type="dwc:institutional_code" xlink:type="simple">USM</named-content> n.v.), 3400–3450 m, 2 Mar 1991, <italic>Cano 4465</italic> (F p.p., <named-content xmlns:xlink="http://www.w3.org/1999/xlink" content-type="dwc:institutional_code" xlink:type="simple">USM</named-content> [photo] p.p., mixed with <italic><tp:taxon-name><tp:taxon-name-part taxon-name-part-type="genus">Paepalanthus</tp:taxon-name-part> <tp:taxon-name-part taxon-name-part-type="species">dendroides</tp:taxon-name-part></tp:taxon-name></italic>); de El Mirador a Cerro Macho Cruz, 3500–3600 m, 21 Jul 1990, <italic>León &amp; Young 2245</italic> (F,<named-content xmlns:xlink="http://www.w3.org/1999/xlink" content-type="dwc:institutional_code" xlink:type="simple">USM</named-content>); Cerro Macho Cruz, 3 Sep 1990, <italic>León &amp; Young 2431</italic> (<named-content xmlns:xlink="http://www.w3.org/1999/xlink" content-type="dwc:institutional_code" xlink:type="simple">USM</named-content> [photo]); Tres Cruces, 4 Apr 1987, <italic>Núñez 7773</italic> (F p.p., <named-content xmlns:xlink="http://www.w3.org/1999/xlink" content-type="dwc:institutional_code" xlink:type="simple">USM</named-content> p.p., mixed with <italic><tp:taxon-name><tp:taxon-name-part taxon-name-part-type="genus">Paepalanthus</tp:taxon-name-part> <tp:taxon-name-part taxon-name-part-type="species">dendroides</tp:taxon-name-part></tp:taxon-name></italic>); Paso de Tres Cruces, Cerro de Cusilluyoc, 3800–3900 m, 3 May 1925, <italic>Pennell 13864</italic> (F). <bold>Junín/Cuzco</bold>: Prov. Satipo/La Convencion, Cordillera Vilcabamba, Río Ene slope, <named-content xmlns:xlink="http://www.w3.org/1999/xlink" content-type="dwc:verbatimCoordinates" xlink:type="simple"><named-content content-type="geo-json" specific-use="{&#34;type&#34;:&#34;Point&#34;,&#34;coordinates&#34;:[-73.667222,-11.66]}" xlink:type="simple">11°39'36"S, 73°40'02"W</named-content></named-content>, 3350–3400 m, 8 Jun 1997, <italic>Boyle et al. 4219</italic> (F, <named-content xmlns:xlink="http://www.w3.org/1999/xlink" content-type="dwc:institutional_code" xlink:type="simple">USM</named-content>). <bold>Pasco</bold>: Prov. Oxapampa, Distr. Huancabamba, Parque Nac. Yanachaga-Chemillen, Abra Yanachaga, <named-content xmlns:xlink="http://www.w3.org/1999/xlink" content-type="dwc:verbatimCoordinates" xlink:type="simple"><named-content content-type="geo-json" specific-use="{&#34;type&#34;:&#34;Point&#34;,&#34;coordinates&#34;:[-75.461667,-10.380278]}" xlink:type="simple">10°22'49"S, 75°27'42"W</named-content></named-content>, 2940 m, 2 Dec 2007, <italic>Monteagudo et al. 16143</italic> (F,<named-content xmlns:xlink="http://www.w3.org/1999/xlink" content-type="dwc:institutional_code" xlink:type="simple">MO</named-content> n.v.,<named-content xmlns:xlink="http://www.w3.org/1999/xlink" content-type="dwc:institutional_code" xlink:type="simple">USM</named-content> n.v.). <bold>BOLIVIA. La Paz</bold>: <!--PageBreak-->Franz Tamayo, Parque Nac. Madidi, entre Queara y Mojos, Calistía, <named-content xmlns:xlink="http://www.w3.org/1999/xlink" content-type="dwc:verbatimCoordinates" xlink:type="simple"><named-content content-type="geo-json" specific-use="{&#34;type&#34;:&#34;Point&#34;,&#34;coordinates&#34;:[-68.995556,-14.690556]}" xlink:type="simple">14°41'26"S, 68°59'44"W</named-content></named-content>, 3600 m, 25 Feb 2008, <italic>Fuentes et al. 12018</italic> (<named-content xmlns:xlink="http://www.w3.org/1999/xlink" content-type="dwc:institutional_code" xlink:type="simple">MO</named-content>); Bautista Saavedra, Apolobamba, sector Codo, <named-content xmlns:xlink="http://www.w3.org/1999/xlink" content-type="dwc:verbatimCoordinates" xlink:type="simple"><named-content content-type="geo-json" specific-use="{&#34;type&#34;:&#34;Point&#34;,&#34;coordinates&#34;:[-68.776389,-14.885]}" xlink:type="simple">14°53'06"S, 68°46'35"W</named-content></named-content>, 3274 m, 28 Mar 2009, <italic>Fuentes &amp; Huaylla 13574</italic> (F,<named-content xmlns:xlink="http://www.w3.org/1999/xlink" content-type="dwc:institutional_code" xlink:type="simple">MO</named-content>); Cocopunco, 10,000 ft, 24 Mar 1926, <italic>G.H. Tate 382</italic> (<named-content xmlns:xlink="http://www.w3.org/1999/xlink" content-type="dwc:institutional_code" xlink:type="simple">NY</named-content>); Tolapampa, 10,000 ft, 11 Sep 1901, <italic>R.S. Williams 842</italic> (F, <named-content xmlns:xlink="http://www.w3.org/1999/xlink" content-type="dwc:institutional_code" xlink:type="simple">NY</named-content>).</p></tp:treatment-sec><tp:treatment-sec sec-type="Atypical specimens"><title>Atypical specimens</title><p>
            <bold>(not paratypes). Intermediates with <italic><tp:taxon-name><tp:taxon-name-part taxon-name-part-type="genus">Paepalanthus</tp:taxon-name-part> <tp:taxon-name-part taxon-name-part-type="species">pilosus</tp:taxon-name-part></tp:taxon-name></italic>: COLOMBIA. Antioquia</bold>: Paramo de Frontino, near Llano Grande, 3450 m, 27 Oct 1976, <italic>Boeke 269</italic> (<named-content xmlns:xlink="http://www.w3.org/1999/xlink" content-type="dwc:institutional_code" xlink:type="simple">MO</named-content>), Urrao, Paramo de Frontino, camino que va del Morro al Quince, 3450 m, 11 Sep 1986, <italic>Roldán et al. 402</italic> (<named-content xmlns:xlink="http://www.w3.org/1999/xlink" content-type="dwc:institutional_code" xlink:type="simple">MO</named-content>). <bold>Meta</bold>: Macizo Sumapaz entre Boqueron del Buque and Laguna del Nevado, 3600 m, 7 Jul 1981, <italic>Diaz-Piedrahita 2608</italic> (<named-content xmlns:xlink="http://www.w3.org/1999/xlink" content-type="dwc:institutional_code" xlink:type="simple">COL</named-content> n.v.,<named-content xmlns:xlink="http://www.w3.org/1999/xlink" content-type="dwc:institutional_code" xlink:type="simple">MO</named-content>). <bold>Norte de Santander</bold>: Paramo de Santurban, 3300-3500 m, 27 Jul 1940, <italic>Cuatrecasas &amp; Garcia-Barriga 10302</italic> (F, see discussion). <bold>Intermediate with <italic><tp:taxon-name><tp:taxon-name-part taxon-name-part-type="genus">Paepalanthus</tp:taxon-name-part> <tp:taxon-name-part taxon-name-part-type="species">dendroides</tp:taxon-name-part></tp:taxon-name></italic>: PERU. Pasco</bold>: Dist. Huancabamba. Sector Santa Barbara, Parque Nacional Yanachaga-Chemillén, <named-content xmlns:xlink="http://www.w3.org/1999/xlink" content-type="dwc:verbatimCoordinates" xlink:type="simple"><named-content content-type="geo-json" specific-use="{&#34;type&#34;:&#34;Point&#34;,&#34;coordinates&#34;:[-75.366667,-10.2]}" xlink:type="simple">10°12'S, 75°22'W</named-content></named-content>, 3200–3250 m, 27 Jan 2005, <italic>Monteagudo et al. 7938</italic> (F,<named-content xmlns:xlink="http://www.w3.org/1999/xlink" content-type="dwc:institutional_code" xlink:type="simple">MO</named-content> n.v.).</p></tp:treatment-sec><tp:treatment-sec><!--Section generated to contain objects referenced in tp:taxon-treatment.--><fig id="F2" position="float" orientation="portrait"><label>Figure 2.</label><caption><p>Capitula and leaf tips of <italic><tp:taxon-name><tp:taxon-name-part taxon-name-part-type="genus">Paepalanthus</tp:taxon-name-part> <tp:taxon-name-part taxon-name-part-type="species">pilosus</tp:taxon-name-part></tp:taxon-name></italic> and relatives <bold>A−E</bold> Fruiting capitula with diaspores; sepals detaching (<bold>A, D</bold>) or intact (<bold>C, E</bold>) <bold>A</bold> <italic><tp:taxon-name><tp:taxon-name-part taxon-name-part-type="genus">Paepalanthus</tp:taxon-name-part> <tp:taxon-name-part taxon-name-part-type="species">dendroides</tp:taxon-name-part></tp:taxon-name></italic> <bold>B−C</bold> <italic><tp:taxon-name><tp:taxon-name-part taxon-name-part-type="genus">Paepalanthus</tp:taxon-name-part> <tp:taxon-name-part taxon-name-part-type="species">caryonauta</tp:taxon-name-part></tp:taxon-name></italic> <bold>D</bold> <tp:taxon-name><tp:taxon-name-part taxon-name-part-type="genus">Paepalanthus</tp:taxon-name-part> <tp:taxon-name-part taxon-name-part-type="species">pilosus</tp:taxon-name-part> <tp:taxon-name-part taxon-name-part-type="infraspecific-rank">var.</tp:taxon-name-part> <tp:taxon-name-part taxon-name-part-type="variety">pilosus</tp:taxon-name-part></tp:taxon-name> <bold>E</bold> <italic><tp:taxon-name><tp:taxon-name-part taxon-name-part-type="genus">Paepalanthus</tp:taxon-name-part> <tp:taxon-name-part taxon-name-part-type="species">lodiculoides</tp:taxon-name-part></tp:taxon-name></italic> <bold>F−J</bold> <tp:taxon-name><tp:taxon-name-part taxon-name-part-type="genus">Paepalanthus</tp:taxon-name-part> <tp:taxon-name-part taxon-name-part-type="species">pilosus</tp:taxon-name-part> <tp:taxon-name-part taxon-name-part-type="infraspecific-rank">var.</tp:taxon-name-part> <tp:taxon-name-part taxon-name-part-type="variety">pilosus</tp:taxon-name-part></tp:taxon-name>, involucral bract variation. Arrows = tips of the torn peduncle sheath. (<bold>A</bold> <italic>Davidse 28991</italic> <bold>B</bold> <italic>Barclay 5176</italic>, Ecuador <bold>C</bold> <italic>Dudley 11060</italic>, Peru <bold>D</bold> <italic>Cuatrecasas 25574</italic> <bold>E</bold> <italic>Øllgaard 9717</italic> <bold>F</bold> <italic>Cuatrecasas 25882</italic> <bold>G</bold> <italic>Cuatrecasas 5553</italic> <bold>H</bold> <italic>Øllgaard 9557</italic> <bold>I</bold> <italic>Cano 16840</italic> <bold>J</bold> <italic>Jørgensen 2366</italic>.)</p></caption><graphic xmlns:xlink="http://www.w3.org/1999/xlink" xlink:href="phytokeys-064-001-g002.jpg" position="float" orientation="portrait" xlink:type="simple" id="oo_92244.jpg"/></fig><fig id="F3" position="float" orientation="portrait"><label>Figure 3.</label><caption><p>Vascular bundle morphology, adaxial side up. <bold>A</bold> <italic><tp:taxon-name><tp:taxon-name-part taxon-name-part-type="genus">Paepalanthus</tp:taxon-name-part> <tp:taxon-name-part taxon-name-part-type="species">caryonauta</tp:taxon-name-part></tp:taxon-name></italic> <bold>B</bold> <tp:taxon-name><tp:taxon-name-part taxon-name-part-type="genus">Paepalanthus</tp:taxon-name-part> <tp:taxon-name-part taxon-name-part-type="species">pilosus</tp:taxon-name-part> <tp:taxon-name-part taxon-name-part-type="infraspecific-rank">var.</tp:taxon-name-part> <tp:taxon-name-part taxon-name-part-type="variety">pilosus</tp:taxon-name-part></tp:taxon-name> <bold>C−E</bold> <italic><tp:taxon-name><tp:taxon-name-part taxon-name-part-type="genus">Paepalanthus</tp:taxon-name-part> <tp:taxon-name-part taxon-name-part-type="species">dendroides</tp:taxon-name-part></tp:taxon-name></italic> <bold>F</bold> <italic><tp:taxon-name><tp:taxon-name-part taxon-name-part-type="genus">Paepalanthus</tp:taxon-name-part> <tp:taxon-name-part taxon-name-part-type="species">huancabambensis</tp:taxon-name-part></tp:taxon-name></italic> midvein, with bundle sheath extensions. (<bold>A</bold> <italic>Valenzuela 8117</italic> <bold>B</bold> <italic>Barbour 3427</italic> <bold>C</bold> <italic>León 2683</italic> <bold>D−E</bold> <italic>León 2243</italic>. F: <italic>Sagástegui 16799</italic> <bold>D−F</bold> Mesophyll darkened for contrast.)</p></caption><graphic xmlns:xlink="http://www.w3.org/1999/xlink" xlink:href="phytokeys-064-001-g003.jpg" position="float" orientation="portrait" xlink:type="simple" id="oo_92245.jpg"/></fig><fig id="F4" position="float" orientation="portrait"><label>Figure 4.</label><caption><p>Habit of <italic><tp:taxon-name><tp:taxon-name-part taxon-name-part-type="genus">Paepalanthus</tp:taxon-name-part> <tp:taxon-name-part taxon-name-part-type="species">caryonauta</tp:taxon-name-part></tp:taxon-name></italic> <bold>A</bold> <italic>Boyle 4219</italic> <bold>B</bold> <italic>Fuentes 15374</italic> <bold>C−D</bold> <italic>Valenzuela 8117</italic>.</p></caption><graphic xmlns:xlink="http://www.w3.org/1999/xlink" xlink:href="phytokeys-064-001-g004.jpg" position="float" orientation="portrait" xlink:type="simple" id="oo_92246.jpg"/></fig><fig id="F5" position="float" orientation="portrait"><label>Figure 5.</label><caption><p>Flowers of <italic><tp:taxon-name><tp:taxon-name-part taxon-name-part-type="genus">Paepalanthus</tp:taxon-name-part> <tp:taxon-name-part taxon-name-part-type="species">caryonauta</tp:taxon-name-part></tp:taxon-name></italic> (<bold>A−O</bold>) and suspected hybrid (<bold>P</bold>). <bold>A−G</bold> Pistillate flowers in anthesis <bold>A</bold> Involucral bract subtending flower <bold>B</bold> Whole flower <bold>C</bold> Sepal (abaxial) <bold>D</bold> Petal, adaxial <bold>E</bold> Petal, abaxial <bold>F</bold> Flower with one petal and two sepals removed <bold>G</bold> Gynoecial nectaries <bold>H−I</bold> Staminate flowers in anthesis <bold>H</bold> Floral bract <bold>I</bold> Flower <bold>J</bold> Staminate flower showing post-anthesis thickening, two anthers fallen <bold>K−L</bold> Mature diaspores <bold>M</bold> Diaspore with sepals removed, with thickened petals <bold>N−O</bold> Seeds <bold>P</bold> Mature flower of probable hybrid (<italic>Roldán 402</italic>), with seed. (<bold>A−I, N</bold> <italic>Valenzuela 8117</italic> <bold>J−K</bold> <italic>Dudley 11060</italic> <bold>L, O</bold> <italic>Boyle 4219</italic> <bold>M</bold> <italic>Dudley 11194</italic>).</p></caption><graphic xmlns:xlink="http://www.w3.org/1999/xlink" xlink:href="phytokeys-064-001-g005.jpg" position="float" orientation="portrait" xlink:type="simple" id="oo_92247.jpg"/></fig><fig id="F6" position="float" orientation="portrait"><label>Figure 6.</label><caption><p>Distribution of <italic><tp:taxon-name><tp:taxon-name-part taxon-name-part-type="genus">Paepalanthus</tp:taxon-name-part> <tp:taxon-name-part taxon-name-part-type="species">caryonauta</tp:taxon-name-part></tp:taxon-name></italic> and suspected hybrids, <tp:taxon-name><tp:taxon-name-part taxon-name-part-type="genus">Paepalanthus</tp:taxon-name-part> <tp:taxon-name-part taxon-name-part-type="species">pilosus</tp:taxon-name-part> <tp:taxon-name-part taxon-name-part-type="infraspecific-rank">var.</tp:taxon-name-part> <tp:taxon-name-part taxon-name-part-type="variety">pilosus</tp:taxon-name-part></tp:taxon-name>, <tp:taxon-name><tp:taxon-name-part taxon-name-part-type="genus">Paepalanthus</tp:taxon-name-part> <tp:taxon-name-part taxon-name-part-type="species">pilosus</tp:taxon-name-part> <tp:taxon-name-part taxon-name-part-type="infraspecific-rank">var.</tp:taxon-name-part> <tp:taxon-name-part taxon-name-part-type="variety">leoniae</tp:taxon-name-part></tp:taxon-name>, and <italic><tp:taxon-name><tp:taxon-name-part taxon-name-part-type="genus">Paepalanthus</tp:taxon-name-part></tp:taxon-name></italic> “Species A.”</p></caption><graphic xmlns:xlink="http://www.w3.org/1999/xlink" xlink:href="phytokeys-064-001-g006.jpg" position="float" orientation="portrait" xlink:type="simple" id="oo_92248.jpg"/></fig></tp:treatment-sec><ref-list><ref id="B5"><mixed-citation xmlns:xlink="http://www.w3.org/1999/xlink" xlink:type="simple">
          <person-group><name name-style="western"><surname>Boyle</surname><given-names>B</given-names></name></person-group> (<year>2001</year>) <article-title>Vegetation of two sites in the northern Cordillera de Vilcabamba, Peru.</article-title> In: <person-group><name name-style="western"><surname>Alonso</surname><given-names>LE</given-names></name><name name-style="western"><surname>Alonso</surname><given-names>A</given-names></name><name name-style="western"><surname>Schulenberg</surname><given-names>TS</given-names></name><name name-style="western"><surname>Dallmeier</surname><given-names>F</given-names></name></person-group> (<role>Eds</role>) <source>Biological and social assessments of the Cordillera de Vilcabamba, Peru</source>. <source>RAP Working Papers 12 and SI/MAB Series 6</source>, <publisher-name>Conservation International</publisher-name>, <publisher-loc>Washington, D.C.</publisher-loc>, <fpage>69</fpage>–<lpage>79</lpage>. <ext-link xlink:type="simple" ext-link-type="uri" xlink:href="https://library.conservation.org/Published%20Documents/2009/RAP_Working%20Papers_12.pdf">https://library.conservation.org/Published%20Documents/2009/RAP_Working%20Papers_12.pdf</ext-link></mixed-citation></ref><ref id="B7"><mixed-citation xmlns:xlink="http://www.w3.org/1999/xlink" xlink:type="simple">
          <person-group><name name-style="western"><surname>Cano</surname><given-names>A</given-names></name><name name-style="western"><surname>Young</surname><given-names>KR</given-names></name><name name-style="western"><surname>León</surname><given-names>B</given-names></name><name name-style="western"><surname>Foster</surname><given-names>RB</given-names></name></person-group> (<year>1995</year>) <article-title>Composition and diversity of flowering plants in the upper montane forest of Manu National Park, southern Peru.</article-title> In: <person-group><name name-style="western"><surname>Churchill</surname><given-names>SP</given-names></name><name name-style="western"><surname>Balslev</surname><given-names>H</given-names></name><name name-style="western"><surname>Forero</surname><given-names>E</given-names></name><name name-style="western"><surname>Luteyn</surname><given-names>JL</given-names></name></person-group> (<role>Eds</role>) <source>Biodiversity and Conservation of Neotropical Montane Forests</source>. <publisher-name>New York Botanical Garden</publisher-name>, <publisher-loc>Bronx, NY</publisher-loc>, <fpage>271</fpage>–<lpage>280</lpage>.</mixed-citation></ref><ref id="B49"><mixed-citation xmlns:xlink="http://www.w3.org/1999/xlink" xlink:type="simple">
          <person-group><name name-style="western"><surname>Rangel-Ch.</surname><given-names>JO</given-names></name></person-group> (<year>2000</year>) <article-title>Clima de la Región Paramuna en Colombia.</article-title> In: <person-group><name name-style="western"><surname>Rangel-Ch.</surname><given-names>JO</given-names></name></person-group> (<role>Ed.</role>) <source>Colombia Diversidad Biotica III. Región de vida paramuna de Colombia</source>. <publisher-name>Inst. Cienc. Nat., Univ. Nac. de Colomba</publisher-name> / <publisher-name>Inst. Alexander von Humboldt</publisher-name>, <publisher-loc>Bogotá</publisher-loc>, <fpage>85</fpage>–<lpage>125</lpage>.</mixed-citation></ref><ref id="B44"><mixed-citation xmlns:xlink="http://www.w3.org/1999/xlink" xlink:type="simple">
          <person-group><name name-style="western"><surname>Moldenke</surname><given-names>HN</given-names></name></person-group> (<year>1983</year>) <article-title>Additional notes on the <tp:taxon-name><tp:taxon-name-part taxon-name-part-type="family">Eriocaulaceae</tp:taxon-name-part></tp:taxon-name>. XCIV.</article-title> <source>Phytologia</source> <volume>54</volume>: <fpage>434</fpage>–<lpage>459</lpage>. doi: <ext-link xlink:type="simple" ext-link-type="doi" xlink:href="10.5962/bhl.part.14430">10.5962/bhl.part.14430</ext-link></mixed-citation></ref><ref id="B21"><mixed-citation xmlns:xlink="http://www.w3.org/1999/xlink" xlink:type="simple">
          <person-group><name name-style="western"><surname>Hensold</surname><given-names>N</given-names></name></person-group> (<year>2014</year>) <article-title><tp:taxon-name><tp:taxon-name-part taxon-name-part-type="family">Eriocaulaceae</tp:taxon-name-part></tp:taxon-name>.</article-title> In: <person-group><name name-style="western"><surname>Jørgensen</surname><given-names>PM</given-names></name><name name-style="western"><surname>Nee</surname><given-names>MH</given-names></name><name name-style="western"><surname>Beck</surname><given-names>SG</given-names></name></person-group> (<role>Eds</role>) <issue-title>Catálogo de las Plantas Vasculares de Bolivia.</issue-title> <source>Monographs in Systematic Botany from the Missouri Botanical Garden</source> <volume>127</volume>: <fpage>581</fpage>–<lpage>583</lpage>.</mixed-citation></ref><ref id="B14"><mixed-citation xmlns:xlink="http://www.w3.org/1999/xlink" xlink:type="simple">
          <person-group><name name-style="western"><surname>Foster</surname><given-names>RC</given-names></name></person-group> (<year>1958</year>) <article-title>A catalogue of the ferns and flowering plants of Bolivia.</article-title> <source>Contributions from the Gray Herbarium of Harvard University</source> <volume>184</volume>: <fpage>1</fpage>–<lpage>223</lpage>.</mixed-citation></ref><ref id="B43"><mixed-citation xmlns:xlink="http://www.w3.org/1999/xlink" xlink:type="simple">
          <person-group><name name-style="western"><surname>Moldenke</surname><given-names>HN</given-names></name></person-group> (<year>1979</year>) <article-title>Additional notes on the <tp:taxon-name><tp:taxon-name-part taxon-name-part-type="family">Eriocaulaceae</tp:taxon-name-part></tp:taxon-name>. LXXXIII.</article-title> <source>Phytologia</source> <volume>42</volume>: <fpage>29</fpage>–<lpage>44</lpage>. <ext-link xlink:type="simple" ext-link-type="uri" xlink:href="http://www.biodiversitylibrary.org/item/46978#page/37/mode/1up">http://www.biodiversitylibrary.org/item/46978#page/37/mode/1up</ext-link></mixed-citation></ref><ref id="B4"><mixed-citation xmlns:xlink="http://www.w3.org/1999/xlink" xlink:type="simple">
          <person-group><name name-style="western"><surname>Balslev</surname><given-names>H</given-names></name></person-group> (<year>2001</year>) <article-title>Vascular plants on Volcán Chiles and Páramo del Angel, Ecuador – a preliminary list.</article-title> In: <person-group><name name-style="western"><surname>Ramsay</surname><given-names>PM</given-names></name></person-group> (<role>Ed.</role>) <source>The Ecology of Volcán Chiles: High-altitude Ecosystems on the Ecuador-Colombia Border</source>. <publisher-name>Pebble &amp; Shell</publisher-name>, <publisher-loc>Plymouth</publisher-loc>, <fpage>1</fpage>–<lpage>25</lpage>.</mixed-citation></ref><ref id="B6"><mixed-citation xmlns:xlink="http://www.w3.org/1999/xlink" xlink:type="simple">
          <person-group><name name-style="western"><surname>Brako</surname><given-names>L</given-names></name><name name-style="western"><surname>Hensold</surname><given-names>N</given-names></name></person-group> (<year>1993</year>) <article-title><tp:taxon-name><tp:taxon-name-part taxon-name-part-type="family">Eriocaulaceae</tp:taxon-name-part></tp:taxon-name>.</article-title> In: <person-group><name name-style="western"><surname>Brako</surname><given-names>L</given-names></name><name name-style="western"><surname>Zarucchi</surname><given-names>J</given-names></name></person-group> (<role>Eds</role>) <issue-title>Catalogue of the Flowering Plants and Gymnosperms of Peru.</issue-title> <source>Monographs in Systematic Botany from the Missouri Botanical Garden</source> <volume>45</volume>: <fpage>425</fpage>–<lpage>426</lpage>.</mixed-citation></ref><ref id="B45"><mixed-citation xmlns:xlink="http://www.w3.org/1999/xlink" xlink:type="simple">
          <person-group><name name-style="western"><surname>Moscol Olivera</surname><given-names>MC</given-names></name><name name-style="western"><surname>Cleef</surname><given-names>AM</given-names></name></person-group> (<year>2009</year>) <article-title>A phytosociologial study of the páramo along two altitudinal transects in El Carchi province, northern Ecuador.</article-title> <source>Phytocoenologia</source> <volume>39</volume>: <fpage>79</fpage>–<lpage>107</lpage>. doi: <ext-link xlink:type="simple" ext-link-type="doi" xlink:href="10.1127/0340-269X/2009/0039-0079">10.1127/0340-269X/2009/0039-0079</ext-link></mixed-citation></ref><ref id="B10"><mixed-citation xmlns:xlink="http://www.w3.org/1999/xlink" xlink:type="simple">
          <person-group><name name-style="western"><surname>Coombes</surname><given-names>L</given-names></name><name name-style="western"><surname>Ramsay</surname><given-names>PM</given-names></name></person-group> (<year>2001</year>) <article-title>Vegetation of a cushion mire at 3600 m on Volcán Chiles, Ecuador.</article-title> In: <person-group><name name-style="western"><surname>Ramsay</surname><given-names>PM</given-names></name></person-group> (<role>Ed.</role>) <source>The Ecology of Volcán Chiles: High-altitude Ecosystems on the Ecuador-Colombia border</source>. <publisher-name>Pebble &amp; Shell</publisher-name>, <publisher-loc>Plymouth, UK</publisher-loc>, <fpage>47</fpage>–<lpage>54</lpage>.</mixed-citation></ref><ref id="B76"><mixed-citation xmlns:xlink="http://www.w3.org/1999/xlink" xlink:type="simple">
          <person-group><name name-style="western"><surname>Young</surname><given-names>KR</given-names></name><name name-style="western"><surname>Cano</surname><given-names>A</given-names></name></person-group> (<year>1994</year>) <article-title>Aporte florístico de la puna del Parque Nacional del Manu.</article-title> <source>Boletín de Lima</source> <volume>16</volume>(<issue>91–96</issue>): <fpage>381</fpage>–<lpage>393</lpage>.</mixed-citation></ref><ref id="B52"><mixed-citation xmlns:xlink="http://www.w3.org/1999/xlink" xlink:type="simple">
          <person-group><name name-style="western"><surname>Rangel-Ch.</surname><given-names>JO</given-names></name><name name-style="western"><surname>Sánchez</surname><given-names>D</given-names></name></person-group> (<year>2005</year>) <article-title>La flora del páramo de Frontino.</article-title> In: <person-group><name name-style="western"><surname>van der Hammen</surname><given-names>T</given-names></name><name name-style="western"><surname>Rangel-Ch.</surname><given-names>JO</given-names></name><name name-style="western"><surname>Cleef</surname><given-names>AM</given-names></name></person-group> (<role>Eds</role>) <source>Studies on Tropical Andean Ecosystems</source> <volume>6</volume>. <publisher-name>Gebrüder Bornträger</publisher-name>, <publisher-loc>Berlin, Stuttgart</publisher-loc>, <fpage>833</fpage>–<lpage>857</lpage>.</mixed-citation></ref></ref-list></tp:taxon-treatment>
