# Supplementary material for: The Andean Paepalanthus pilosus complex (Eriocaulaceae): a revision with three new taxa
Source: PhytoKeys. 2016 Jun 13;(64):1–57. doi: 10.3897/phytokeys.64.6864 (PMC4956916; doi:10.3897/phytokeys.64.6864)
Supplement: XML Treatment for Paepalanthus dendroides [file phytokeys.64.6864-treatment3.xml]

<!DOCTYPE tp:taxon-treatment
  PUBLIC "-//TaxonX//DTD Taxonomic Treatment Publishing DTD v0 20100105//EN" "tax-treatment-NSO.dtd">
<tp:taxon-treatment xmlns:tp="http://www.plazi.org/taxpub"><tp:treatment-meta><kwd-group><label>Taxon classification</label><kwd><named-content content-type="kingdom">Plantae</named-content></kwd><kwd><named-content content-type="order">Poales</named-content></kwd><kwd><named-content content-type="family">Eriocaulaceae</named-content></kwd></kwd-group><mixed-citation publication-type="journal"><person-group><name><surname>Hensold</surname><given-names>Nancy</given-names></name></person-group><article-title>The Andean <italic><tp:taxon-name><tp:taxon-name-part taxon-name-part-type="genus">Paepalanthus</tp:taxon-name-part> <tp:taxon-name-part taxon-name-part-type="species">pilosus</tp:taxon-name-part></tp:taxon-name></italic> complex (<tp:taxon-name><tp:taxon-name-part taxon-name-part-type="family">Eriocaulaceae</tp:taxon-name-part></tp:taxon-name>): a revision with three new taxa</article-title><source>PhytoKeys</source><day>13</day><month>6</month><year>2016</year><volume>2016</volume><issue>64</issue><fpage>1</fpage><lpage>57</lpage><pub-id pub-id-type="doi">10.3897/phytokeys.64.6864</pub-id></mixed-citation></tp:treatment-meta><tp:nomenclature><label>2.</label><tp:taxon-name>
            <tp:taxon-name-part taxon-name-part-type="genus">Paepalanthus</tp:taxon-name-part>
            <tp:taxon-name-part taxon-name-part-type="species">dendroides</tp:taxon-name-part>
          </tp:taxon-name><tp:taxon-authority>(Kunth in H.B.K.) Kunth</tp:taxon-authority><xref ref-type="fig" rid="F2">Figs 2A</xref><xref ref-type="fig" rid="F3">, 3C–E</xref><xref ref-type="fig" rid="F7">, 7</xref><!--PageBreak--><tp:nomenclature-citation-list><tp:nomenclature-citation><tp:taxon-name>
                <tp:taxon-name-part taxon-name-part-type="genus">Paepalanthus</tp:taxon-name-part> <tp:taxon-name-part taxon-name-part-type="species">dendroides</tp:taxon-name-part></tp:taxon-name><comment>(Kunth in H.B.K.) Kunth, Enum. Pl. 3: 507. 1841.</comment></tp:nomenclature-citation><tp:nomenclature-citation><tp:taxon-name>
                <tp:taxon-name-part taxon-name-part-type="genus">Eriocaulon</tp:taxon-name-part> <tp:taxon-name-part taxon-name-part-type="species">dendroides</tp:taxon-name-part></tp:taxon-name><comment>Kunth in H.B.K., Nov. Gen. Sp. (quarto ed.) 1: 251, t. 59, fig. 2. 1815 [1816].</comment></tp:nomenclature-citation><tp:nomenclature-citation><tp:taxon-name>
                <tp:taxon-name-part taxon-name-part-type="genus">Eriocaulon</tp:taxon-name-part> <tp:taxon-name-part taxon-name-part-type="species">dendroides</tp:taxon-name-part></tp:taxon-name><comment>Type: Colombia. Cundinamarca: “Crescit in frigidis montanae planitiei Bogotensis inter Suba et Suacha, alt. 1340 hex.,” Jul 1801, <italic>Bonpland &amp; Humboldt s.n.</italic> (lectotype, here designated: B [B 10 0243900]; syntypes: B [B-W 2366], <named-content xmlns:xlink="http://www.w3.org/1999/xlink" content-type="dwc:institutional_code" xlink:type="simple">HAL</named-content> [<named-content xmlns:xlink="http://www.w3.org/1999/xlink" content-type="dwc:institutional_code" xlink:type="simple">HAL</named-content> 0109752], P [P01762723]). </comment></tp:nomenclature-citation><tp:nomenclature-citation><tp:taxon-name>
                <tp:taxon-name-part taxon-name-part-type="genus">Paepalanthus</tp:taxon-name-part> <tp:taxon-name-part taxon-name-part-type="species">barkleyi</tp:taxon-name-part></tp:taxon-name><comment>Moldenke, Phytologia 3: 114. 1949. <bold>Syn. nov.</bold> Type: Colombia. Antioquia: 1 km N of Santa Rosa de Osos, 2600 m, 25 Sep 1948, <italic>S. Posada S.</italic>, <italic>M. Torregrosa &amp; F. Barkley 18A100</italic> (holotype: <named-content xmlns:xlink="http://www.w3.org/1999/xlink" content-type="dwc:institutional_code" xlink:type="simple">NY</named-content>; isotypes: <named-content xmlns:xlink="http://www.w3.org/1999/xlink" content-type="dwc:institutional_code" xlink:type="simple">COL</named-content> [COL000006903], <named-content xmlns:xlink="http://www.w3.org/1999/xlink" content-type="dwc:institutional_code" xlink:type="simple">CORD</named-content> [CORD00002162], <named-content xmlns:xlink="http://www.w3.org/1999/xlink" content-type="dwc:institutional_code" xlink:type="simple">LIL</named-content> [LIL000143], <named-content xmlns:xlink="http://www.w3.org/1999/xlink" content-type="dwc:institutional_code" xlink:type="simple">US</named-content> [US00088317]). </comment></tp:nomenclature-citation><tp:nomenclature-citation><tp:taxon-name>
                <tp:taxon-name-part taxon-name-part-type="genus">Paepalanthus</tp:taxon-name-part> <tp:taxon-name-part taxon-name-part-type="species">karstenii</tp:taxon-name-part> <tp:taxon-name-part taxon-name-part-type="infraspecific-rank">var.</tp:taxon-name-part> <tp:taxon-name-part taxon-name-part-type="variety">corei</tp:taxon-name-part></tp:taxon-name><comment>Moldenke, Phytologia 29: 386. 1975. <bold>Syn. nov.</bold> Type: Colombia. Cauca: Above Purace, 11,000 ft, 19 Feb 1944, <italic>E. L. Core 272a</italic> (holotype: <named-content xmlns:xlink="http://www.w3.org/1999/xlink" content-type="dwc:institutional_code" xlink:type="simple">NY</named-content>; isotypes: W n.v., <named-content xmlns:xlink="http://www.w3.org/1999/xlink" content-type="dwc:institutional_code" xlink:type="simple">WVA</named-content> n.v.) </comment></tp:nomenclature-citation><tp:nomenclature-citation><tp:taxon-name>
                  <tp:taxon-name-part taxon-name-part-type="genus">Paepalanthus</tp:taxon-name-part> <tp:taxon-name-part taxon-name-part-type="species">karstenii</tp:taxon-name-part> <tp:taxon-name-part taxon-name-part-type="infraspecific-rank">f.</tp:taxon-name-part> <tp:taxon-name-part taxon-name-part-type="form">corei</tp:taxon-name-part></tp:taxon-name><comment>
                 (Moldenke) Moldenke. Phytologia 45: 296. 1980. <bold>Syn. nov.</bold> Type: Based on <tp:taxon-name><tp:taxon-name-part taxon-name-part-type="genus">Paepalanthus</tp:taxon-name-part> <tp:taxon-name-part taxon-name-part-type="species">karstenii</tp:taxon-name-part> <tp:taxon-name-part taxon-name-part-type="infraspecific-rank">var.</tp:taxon-name-part> <tp:taxon-name-part taxon-name-part-type="variety">corei</tp:taxon-name-part></tp:taxon-name> Moldenke. </comment></tp:nomenclature-citation></tp:nomenclature-citation-list></tp:nomenclature><tp:treatment-sec sec-type="material"><title>Type.</title><p>Based on <italic><tp:taxon-name><tp:taxon-name-part taxon-name-part-type="genus">Eriocaulon</tp:taxon-name-part> <tp:taxon-name-part taxon-name-part-type="species">dendroides</tp:taxon-name-part></tp:taxon-name></italic> Kunth in H.B.K.</p></tp:treatment-sec><tp:treatment-sec sec-type="description"><title>Description.</title><p>Plants terrestrial or partly submerged, forming densely leafy cushions or mats reported up to 30 cm in diameter (<italic>Fassett 25929</italic>), the erect branchlets ca. 1–5 cm. <italic>Leaves</italic> linear-subulate, 9–22 mm long × 0.85–1.6 mm wide, tip cuspidate-acute, persistently pilose to hirsutulous adaxially with white roughened hairs, sometimes nearly glabrous (Peru, Cajamarca and Pasco), mostly eciliate, consistently paler green than <!--PageBreak--><italic><tp:taxon-name><tp:taxon-name-part taxon-name-part-type="genus">Paepalanthus</tp:taxon-name-part> <tp:taxon-name-part taxon-name-part-type="species">caryonauta</tp:taxon-name-part></tp:taxon-name></italic> or <italic><tp:taxon-name><tp:taxon-name-part taxon-name-part-type="genus">Paepalanthus</tp:taxon-name-part> <tp:taxon-name-part taxon-name-part-type="species">pilosus</tp:taxon-name-part></tp:taxon-name></italic>, with veins slightly salient below. <italic>Peduncles</italic> 20–130 mm long, pale, rigidulous (Peru) or often soft and compressible and then noticeably constricted at apex when dry, glabrous except for an apical collar of sericeous appressed hairs; peduncle sheaths 13–23 mm long, tightly enclosing the peduncle, equaling or scarcely exsert from leaf mat, tufted at apex otherwise mostly glabrous. <italic>Capitula</italic> 3.5–5 mm wide. Involucral bracts about equaling flowers, ovate, similar to <italic><tp:taxon-name><tp:taxon-name-part taxon-name-part-type="genus">Paepalanthus</tp:taxon-name-part> <tp:taxon-name-part taxon-name-part-type="species">caryonauta</tp:taxon-name-part></tp:taxon-name></italic> but the outer bracts more hyaline, paler, sometimes uniformly gold and glabrous except at margins. Trichomes of bract and sepal apices obtuse to clavate, strongly tuberculate. Flowers ca. 12–17 per capitulum, pistillate peripheral, the staminate equaling to subequaling the pistillate in number. <italic>Pistillate flowers</italic>: Pedicels ca. 0.25–0.45 mm long, fine, not thickened at maturity. <italic>Sepals</italic> obovate-spatulate, 1.15–1.85 mm long × 0.65–0.85 mm wide, 0.15–0.25 mm wide at base, blackish-brown, short-ciliate along upper margin and bearded with longer appressed hairs on upper dorsum, the basal half of the midrib hygroscopically thickened, and spadiceous-brown in fruit, the broad distal half of the sepal remaining chartaceous, suberect, detaching from diaspore upon dispersal. <italic>Petals</italic> broadly spatulate, 1.15–1.75 mm long, 0.55–1.0 mm wide, ca. 1.6–2.3 times longer than wide, cream-colored and densely long-pilose with tuberculate trichomes on the abaxial surface flanking the midvein, not thickening, dispersed with fruit. <italic>Gynoecium</italic> with style base 0.15–0.25 mm long, the nectaries 0.55–0.7 (–0.85) mm long, the glandular portion colorless to pale pink to red- or yellow-brown, penicillate, slightly curved after anthesis, the apical ring of papillae colorless (white), thin- to thick-walled; styles 0.75–0.9 mm, mostly thinner and less pigmented than in <italic><tp:taxon-name><tp:taxon-name-part taxon-name-part-type="genus">Paepalanthus</tp:taxon-name-part> <tp:taxon-name-part taxon-name-part-type="species">pilosus</tp:taxon-name-part></tp:taxon-name></italic> or <italic><tp:taxon-name><tp:taxon-name-part taxon-name-part-type="genus">Paepalanthus</tp:taxon-name-part> <tp:taxon-name-part taxon-name-part-type="species">caryonauta</tp:taxon-name-part></tp:taxon-name></italic>. Seeds 0.6–0.75 mm long, orange-brown, the pseudotrichomes weak, erect upon wetting but collapsing soon after (few seeds observed). <italic>Staminate flowers</italic>: Pedicels (0.35–) 0.4–0.6 mm long, fine, membranous, nearly glabrous. <italic>Sepals</italic> 1.1–1.9 mm long × 0.35–0.5 mm wide, narrowed to base and very shallowly fused or if fused up to half the sepal length, not thickening, the calyx base not obconic at maturity, color and pubescence as in pistillate flowers. <italic>Corolla</italic> (1.0–) 1.4–1.7 (–1.95) mm long; the anthophore alone (0.35–) 0.55–0.95 mm long, comprising ca. 40–60% of the corolla length, membranous and ca. 0.1–0.2 mm in diameter at base, 0.3 mm at apex, the lobed tube (0.55–) 0.65–0.9 (–1.0) mm long. Filaments often unpigmented, slightly less exsert than in <italic><tp:taxon-name><tp:taxon-name-part taxon-name-part-type="genus">Paepalanthus</tp:taxon-name-part> <tp:taxon-name-part taxon-name-part-type="species">caryonauta</tp:taxon-name-part></tp:taxon-name></italic>, the base of the anther rarely exsert more than 0.3 mm beyond lobe tips. Nectaries well-included within tube, usually only half-equaling the sinuses.</p></tp:treatment-sec><tp:treatment-sec sec-type="Phenology"><title>Phenology.</title><p>In Central America, flowering from March to April, in the dry season, and from August to September, the wet season, punctuated by a short dry period or <italic>veranillo</italic> (<xref ref-type="bibr" rid="B18">Grayum et al. 2004</xref>). In Antioquia, Colombia, collected mostly in rainy season from April to September. Elsewhere in Colombia, from July to February. In Peru, collected in anthesis from January to May (Cuzco, Pasco; wet season), and in August (Cajamarca, Huanuco; dry season); in post-anthesis from March to November.</p></tp:treatment-sec><tp:treatment-sec sec-type="distribution"><title>Distribution.</title><p>Costa Rica (Cerro de Talamanca): Limón, Puntarenas. Panama: Bocas del Toro. Colombia (Central and Eastern Cordilleras): Antioquia, Bogotá D.C., Boyacá, Cauca, Cundinamarca, Nariño, Santander, Norte de Santander. Peru: Cajamarca, Cuzco, Huánuco, Pasco, Puno. Brazil (Pico da Neblina): Amazonas. (Fig. <xref ref-type="fig" rid="F8">8</xref>).</p><!--PageBreak--><!--PageBreak--></tp:treatment-sec><tp:treatment-sec sec-type="habitat"><title>Habitat and ecology.</title><p>A terrestrial or partly submerged aquatic, in open marshy subparamo, low paramo or cloud forest margins, in bogs, wet meadows, seeps, commonly associated with <italic><tp:taxon-name><tp:taxon-name-part taxon-name-part-type="genus">Sphagnum</tp:taxon-name-part></tp:taxon-name></italic> or tussock grasses, sometimes shrubs or <italic><tp:taxon-name><tp:taxon-name-part taxon-name-part-type="genus">Blechnum</tp:taxon-name-part></tp:taxon-name></italic>. Elevation mostly 2300–3200 m, but as low as 1900 m in Antioquia, and up to 3800 m in Cuzco (Abra Acjanaco), Peru. In the high elevation Cuzco plants seed production does not appear abundant, abortive flowers are common, and smut fungus infection is observed.</p></tp:treatment-sec><tp:treatment-sec sec-type="Conservation status"><title>Conservation status.</title><p>The conservation status of this widespread species is presumed to be of Least Concern (<xref ref-type="bibr" rid="B24">IUCN 2014</xref>). However it may have recently disappeared from the disturbed paramos near Bogotá, where it hasn’t been collected since 1917. Its lower elevation of occurrence and semi-aquatic habit may make it more vulnerable than its relatives to habitat loss due to disturbance.</p></tp:treatment-sec><tp:treatment-sec sec-type="Taxonomic history"><title>Taxonomic history.</title><p>
            <italic><tp:taxon-name><tp:taxon-name-part taxon-name-part-type="genus">Paepalanthus</tp:taxon-name-part> <tp:taxon-name-part taxon-name-part-type="species">dendroides</tp:taxon-name-part></tp:taxon-name></italic> was initially described by Kunth and later <xref ref-type="bibr" rid="B27">Körnicke (1863)</xref> as having unbranched stems with leaves clustered toward the apex and peduncles “umbellate” or in terminal fascicles, a misinterpretation likely due to the small size of the specimens. In addition, Kunth described both <italic><tp:taxon-name><tp:taxon-name-part taxon-name-part-type="genus">Paepalanthus</tp:taxon-name-part> <tp:taxon-name-part taxon-name-part-type="species">pilosus</tp:taxon-name-part></tp:taxon-name></italic> and <italic><tp:taxon-name><tp:taxon-name-part taxon-name-part-type="genus">Paepalanthus</tp:taxon-name-part> <tp:taxon-name-part taxon-name-part-type="species">dendroides</tp:taxon-name-part></tp:taxon-name></italic> as having bifid stigmas; his sketch of the gynoecium of <italic><tp:taxon-name><tp:taxon-name-part taxon-name-part-type="genus">Paepalanthus</tp:taxon-name-part> <tp:taxon-name-part taxon-name-part-type="species">dendroides</tp:taxon-name-part></tp:taxon-name></italic> is mounted on the lectotype sheet. The published plate shows only 3 bifid stigmas, while the sketch shows three presumed filiform “appendages,” alternating with three thick shallowly bifid “stigmas.” <xref ref-type="bibr" rid="B27">Körnicke (1863)</xref> later corrected the description of <italic><tp:taxon-name><tp:taxon-name-part taxon-name-part-type="genus">Paepalanthus</tp:taxon-name-part> <tp:taxon-name-part taxon-name-part-type="species">pilosus</tp:taxon-name-part></tp:taxon-name></italic> to “stigmas simple” but accepted without comment the bifid stigmas of <italic><tp:taxon-name><tp:taxon-name-part taxon-name-part-type="genus">Paepalanthus</tp:taxon-name-part> <tp:taxon-name-part taxon-name-part-type="species">dendroides</tp:taxon-name-part></tp:taxon-name></italic>. I have only seen a scan of the type, which clearly corresponds to <italic><tp:taxon-name><tp:taxon-name-part taxon-name-part-type="genus">Paepalanthus</tp:taxon-name-part> <tp:taxon-name-part taxon-name-part-type="species">dendroides</tp:taxon-name-part></tp:taxon-name></italic> as here treated, and can only assume Kunth either misinterpreted the gynoecial structure as he had done for <italic><tp:taxon-name><tp:taxon-name-part taxon-name-part-type="genus">Paepalanthus</tp:taxon-name-part> <tp:taxon-name-part taxon-name-part-type="species">pilosus</tp:taxon-name-part></tp:taxon-name></italic>, or examined an abnormal flower. There are no species in this alliance or among any Andean <italic><tp:taxon-name><tp:taxon-name-part taxon-name-part-type="genus">Paepalanthus</tp:taxon-name-part></tp:taxon-name></italic> of similar habit, which have normally bifid stigmas.</p><p>
            <italic><tp:taxon-name><tp:taxon-name-part taxon-name-part-type="genus">Paepalanthus</tp:taxon-name-part> <tp:taxon-name-part taxon-name-part-type="species">dendroides</tp:taxon-name-part></tp:taxon-name></italic> was placed in synonymy of <italic><tp:taxon-name><tp:taxon-name-part taxon-name-part-type="genus">Paepalanthus</tp:taxon-name-part> <tp:taxon-name-part taxon-name-part-type="species">pilosus</tp:taxon-name-part></tp:taxon-name></italic> by <xref ref-type="bibr" rid="B56">Ruhland (1903)</xref>, but the specialist Harold Moldenke (fl. 1930's–1980's) generally distinguished the two species in his annotation work, misapplying the name <italic><tp:taxon-name><tp:taxon-name-part taxon-name-part-type="genus">Paepalanthus</tp:taxon-name-part> <tp:taxon-name-part taxon-name-part-type="species">pilosus</tp:taxon-name-part></tp:taxon-name></italic> to <italic><tp:taxon-name><tp:taxon-name-part taxon-name-part-type="genus">Paepalanthus</tp:taxon-name-part> <tp:taxon-name-part taxon-name-part-type="species">dendroides</tp:taxon-name-part></tp:taxon-name></italic> and to lax long-pedunculate specimens of <italic><tp:taxon-name><tp:taxon-name-part taxon-name-part-type="genus">Paepalanthus</tp:taxon-name-part> <tp:taxon-name-part taxon-name-part-type="species">pilosus</tp:taxon-name-part></tp:taxon-name></italic>, while using the name <italic><tp:taxon-name><tp:taxon-name-part taxon-name-part-type="genus">Paepalanthus</tp:taxon-name-part> <tp:taxon-name-part taxon-name-part-type="species">karstenii</tp:taxon-name-part></tp:taxon-name></italic> for most material of <italic><tp:taxon-name><tp:taxon-name-part taxon-name-part-type="genus">Paepalanthus</tp:taxon-name-part> <tp:taxon-name-part taxon-name-part-type="species">pilosus</tp:taxon-name-part></tp:taxon-name></italic>. (See detailed discussion under <italic><tp:taxon-name><tp:taxon-name-part taxon-name-part-type="genus">Paepalanthus</tp:taxon-name-part> <tp:taxon-name-part taxon-name-part-type="species">pilosus</tp:taxon-name-part></tp:taxon-name></italic>.) The name <italic><tp:taxon-name><tp:taxon-name-part taxon-name-part-type="genus">Paepalanthus</tp:taxon-name-part> <tp:taxon-name-part taxon-name-part-type="species">dendroides</tp:taxon-name-part></tp:taxon-name></italic> was removed from synonymy and its identity clarified by <xref ref-type="bibr" rid="B22">Hensold and Hammel (2003)</xref>, but is still commonly used for long-pedunculate plants of <italic><tp:taxon-name><tp:taxon-name-part taxon-name-part-type="genus">Paepalanthus</tp:taxon-name-part> <tp:taxon-name-part taxon-name-part-type="species">pilosus</tp:taxon-name-part></tp:taxon-name></italic> (cf. <xref ref-type="bibr" rid="B34">Madriñán and Zapata 2001</xref>).</p></tp:treatment-sec><tp:treatment-sec sec-type="Misapplied name"><title>Misapplied name.</title><p>
            <italic><tp:taxon-name><tp:taxon-name-part taxon-name-part-type="genus">Paepalanthus</tp:taxon-name-part> <tp:taxon-name-part taxon-name-part-type="species">pilosus</tp:taxon-name-part></tp:taxon-name></italic> sensu <xref ref-type="bibr" rid="B56">Ruhland (1903)</xref> in part, <xref ref-type="bibr" rid="B38">Moldenke (1953</xref>, <xref ref-type="bibr" rid="B41">1975c</xref>, <xref ref-type="bibr" rid="B43">1979</xref>, <xref ref-type="bibr" rid="B44">1983</xref>) in part, <xref ref-type="bibr" rid="B6">Brako and Hensold (1993)</xref> in part, <xref ref-type="bibr" rid="B23">Huft (1994)</xref>, <xref ref-type="bibr" rid="B58">Santa Cruz (2011)</xref>, non (Kunth in H.B.K.) Kunth.</p></tp:treatment-sec><tp:treatment-sec sec-type="discussion"><title>Discussion.</title><p>
            <italic><tp:taxon-name><tp:taxon-name-part taxon-name-part-type="genus">Paepalanthus</tp:taxon-name-part> <tp:taxon-name-part taxon-name-part-type="species">dendroides</tp:taxon-name-part></tp:taxon-name></italic> is a variable species across its range, but may be distinguished from its close relatives by the character syndrome in Table <xref ref-type="table" rid="T1">1</xref>. The broadly spatulate and densely pilose petals which enfold the diaspore, together with reduced pigmentation of the gynoecia, filaments and seeds, are characteristic. The subaquatic habit and the lower elevation range are distinctive as well. It tends to have a less congested habit and softer leaves than its relatives, but also may form compact, stiff-<!--PageBreak-->leaved cushions with dwarf peduncles on some sites, as in the type of <tp:taxon-name><tp:taxon-name-part taxon-name-part-type="genus">Paepalanthus</tp:taxon-name-part> <tp:taxon-name-part taxon-name-part-type="species">karstenii</tp:taxon-name-part> <tp:taxon-name-part taxon-name-part-type="infraspecific-rank">var.</tp:taxon-name-part> <tp:taxon-name-part taxon-name-part-type="variety">corei</tp:taxon-name-part></tp:taxon-name>, and then floral characters may be important for identification. It should be noted that key characters useful for Costa Rican material (<xref ref-type="bibr" rid="B22">Hensold and Hammel 2003</xref>) do not consistently apply in South America, including the pale-striped sepal midlines, the constricted peduncle apex, and the dorsally glabrous involucral bracts. These characters are variable in Colombia and rare in Peru.</p><p>Of the Peruvian collections, those from Huánuco, Cuzco, and Puno share a similar morphology, with leaves relatively narrow and conspicuously pilose above, the outer involucral bracts dusky gray, and the nectaries somewhat pigmented. Leaf pubescence easily distinguishes these populations from sympatric <italic><tp:taxon-name><tp:taxon-name-part taxon-name-part-type="genus">Paepalanthus</tp:taxon-name-part> <tp:taxon-name-part taxon-name-part-type="species">caryonauta</tp:taxon-name-part></tp:taxon-name></italic>. In comparison, specimens from Cajamarca and Pasco have broader, glabrous leaves. The Cajamarca collections were examined only from photos, but the plants closely match Colombian <!--PageBreak-->material of <italic><tp:taxon-name><tp:taxon-name-part taxon-name-part-type="genus">Paepalanthus</tp:taxon-name-part> <tp:taxon-name-part taxon-name-part-type="species">dendroides</tp:taxon-name-part></tp:taxon-name></italic> and are from a similar habitat and elevation. The Pasco collection (<italic>Vasquez 29038</italic>) has floral characters somewhat intermediate with <italic><tp:taxon-name><tp:taxon-name-part taxon-name-part-type="genus">Paepalanthus</tp:taxon-name-part> <tp:taxon-name-part taxon-name-part-type="species">pilosus</tp:taxon-name-part></tp:taxon-name></italic> or <italic><tp:taxon-name><tp:taxon-name-part taxon-name-part-type="genus">Paepalanthus</tp:taxon-name-part> <tp:taxon-name-part taxon-name-part-type="species">caryonauta</tp:taxon-name-part></tp:taxon-name></italic>, as follows: petals 2.0–2.3(–3.0) times longer than wide; style base 0.4–0.5 mm; nectaries darker, 0.85–0.95 mm long; styles to 1.0 mm long; nectaries of male flowers almost reaching the mouth of the corolla.</p></tp:treatment-sec><tp:treatment-sec sec-type="Evidence of hybridization"><title>Evidence of hybridization.</title><p>The Pasco, Peru, specimen (<italic>Vásquez 29038</italic>) was collected very near a plant fully intermediate between it and <italic><tp:taxon-name><tp:taxon-name-part taxon-name-part-type="genus">Paepalanthus</tp:taxon-name-part> <tp:taxon-name-part taxon-name-part-type="species">caryonauta</tp:taxon-name-part></tp:taxon-name></italic>, with abortive locules and stigmas (<italic>Monteagudo 7938</italic>; full specimen citation under <italic><tp:taxon-name><tp:taxon-name-part taxon-name-part-type="genus">Paepalanthus</tp:taxon-name-part> <tp:taxon-name-part taxon-name-part-type="species">caryonauta</tp:taxon-name-part></tp:taxon-name></italic>). Typical <italic><tp:taxon-name><tp:taxon-name-part taxon-name-part-type="genus">Paepalanthus</tp:taxon-name-part> <tp:taxon-name-part taxon-name-part-type="species">caryonauta</tp:taxon-name-part></tp:taxon-name></italic> (<italic>Monteagudo et al. 16143</italic>) is recorded 20 km to the east.</p><p>In Colombia, introgression between <italic><tp:taxon-name><tp:taxon-name-part taxon-name-part-type="genus">Paepalanthus</tp:taxon-name-part> <tp:taxon-name-part taxon-name-part-type="species">dendroides</tp:taxon-name-part></tp:taxon-name></italic> and <italic><tp:taxon-name><tp:taxon-name-part taxon-name-part-type="genus">Paepalanthus</tp:taxon-name-part> <tp:taxon-name-part taxon-name-part-type="species">pilosus</tp:taxon-name-part></tp:taxon-name></italic> is suspected in the disturbed paramos east of Bogotá. Although <italic><tp:taxon-name><tp:taxon-name-part taxon-name-part-type="genus">Paepalanthus</tp:taxon-name-part> <tp:taxon-name-part taxon-name-part-type="species">dendroides</tp:taxon-name-part></tp:taxon-name></italic> was originally described from near Bogotá, I have only seen one other typical individual from this vicinity (<italic>Pennell 1997</italic>), collected at Quebrada Chapinero in 1917, the same locality where the type of <italic><tp:taxon-name><tp:taxon-name-part taxon-name-part-type="genus">Paepalanthus</tp:taxon-name-part> <tp:taxon-name-part taxon-name-part-type="species">schultesii</tp:taxon-name-part></tp:taxon-name></italic> (=<italic><tp:taxon-name><tp:taxon-name-part taxon-name-part-type="genus">Paepalanthus</tp:taxon-name-part> <tp:taxon-name-part taxon-name-part-type="species">pilosus</tp:taxon-name-part></tp:taxon-name></italic>) was collected in 1941. <italic><tp:taxon-name><tp:taxon-name-part taxon-name-part-type="genus">Paepalanthus</tp:taxon-name-part> <tp:taxon-name-part taxon-name-part-type="species">pilosus</tp:taxon-name-part></tp:taxon-name></italic> is presently abundant near Bogotá, but seems particularly variable and with an unusual tendency to long peduncles, lax habit, and variably shaped bracts, suggesting intermediacy with <italic><tp:taxon-name><tp:taxon-name-part taxon-name-part-type="genus">Paepalanthus</tp:taxon-name-part> <tp:taxon-name-part taxon-name-part-type="species">dendroides</tp:taxon-name-part></tp:taxon-name></italic> (see <italic><tp:taxon-name><tp:taxon-name-part taxon-name-part-type="genus">Paepalanthus</tp:taxon-name-part> <tp:taxon-name-part taxon-name-part-type="species">pilosus</tp:taxon-name-part></tp:taxon-name></italic> discussion). Typical <italic><tp:taxon-name><tp:taxon-name-part taxon-name-part-type="genus">Paepalanthus</tp:taxon-name-part> <tp:taxon-name-part taxon-name-part-type="species">dendroides</tp:taxon-name-part></tp:taxon-name></italic> is currently found north of Bogotá, where it is mostly recorded from elevations 500–900 m lower than nearby collections of <italic><tp:taxon-name><tp:taxon-name-part taxon-name-part-type="genus">Paepalanthus</tp:taxon-name-part> <tp:taxon-name-part taxon-name-part-type="species">pilosus</tp:taxon-name-part></tp:taxon-name></italic>. In Panamá, however, typical <italic><tp:taxon-name><tp:taxon-name-part taxon-name-part-type="genus">Paepalanthus</tp:taxon-name-part> <tp:taxon-name-part taxon-name-part-type="species">dendroides</tp:taxon-name-part></tp:taxon-name></italic> and <italic><tp:taxon-name><tp:taxon-name-part taxon-name-part-type="genus">Paepalanthus</tp:taxon-name-part> <tp:taxon-name-part taxon-name-part-type="species">pilosus</tp:taxon-name-part></tp:taxon-name></italic> are sympatric at the Cerro Fabrega massif, without apparent intermediates.</p></tp:treatment-sec><tp:treatment-sec sec-type="material"><title>Selected specimens examined</title><p>(of 56 total)<bold>. COSTA RICA. Limón</bold>: Cerro Kamuk, 9°14'30"-15'30"N, 83°03'30"-04'30"W, 2900–3100 m, 23–26 Mar 1984, <italic>Davidse et al. 25928</italic> (F,<named-content xmlns:xlink="http://www.w3.org/1999/xlink" content-type="dwc:institutional_code" xlink:type="simple">MO</named-content>); Atlantic slope, between Rio Terbi and Rio Siní, 9°00'-9°12'N, 82°58'-82°59'W, 2400–2750 m, 13 Sep 1984, <italic>Davidse et al. 28991</italic> (F,<named-content xmlns:xlink="http://www.w3.org/1999/xlink" content-type="dwc:institutional_code" xlink:type="simple">MO</named-content>). <bold>Limón/Puntarenas</bold>: Cerro Kasir, <named-content xmlns:xlink="http://www.w3.org/1999/xlink" content-type="dwc:verbatimCoordinates" xlink:type="simple"><named-content content-type="geo-json" specific-use="{&#34;type&#34;:&#34;Point&#34;,&#34;coordinates&#34;:[-83.058333,9.2]}" xlink:type="simple">9°12'N, 83°03'30"W</named-content></named-content>, 2950 m, 22 Mar 1984, <italic>Davidse &amp; Herrera 29339</italic> (F,<named-content xmlns:xlink="http://www.w3.org/1999/xlink" content-type="dwc:institutional_code" xlink:type="simple">MO</named-content>). <bold>PANAMA. Bocas del Toro</bold>: [Fabrega Massif], S of Cerro Itamut, <named-content xmlns:xlink="http://www.w3.org/1999/xlink" content-type="dwc:verbatimCoordinates" xlink:type="simple"><named-content content-type="geo-json" specific-use="{&#34;type&#34;:&#34;Point&#34;,&#34;coordinates&#34;:[-82.885,9.094444]}" xlink:type="simple">9°05'40"N, 82°53'06"W</named-content></named-content>, 3200 m, 17 Mar 2006, <italic>Monro &amp; Knapp 5369</italic> (<named-content xmlns:xlink="http://www.w3.org/1999/xlink" content-type="dwc:institutional_code" xlink:type="simple">MO</named-content>). <bold>COLOMBIA. Antioquia</bold>: Mpio. Belmira, Finca El Paramo, 3000–3130 m, 29 Jan 1995, <italic>Fonnegra et al. 5408</italic> (F); N of Las Ventanas, <named-content xmlns:xlink="http://www.w3.org/1999/xlink" content-type="dwc:verbatimCoordinates" xlink:type="simple"><named-content content-type="geo-json" specific-use="{&#34;type&#34;:&#34;Point&#34;,&#34;coordinates&#34;:[-75.5,7.033333]}" xlink:type="simple">07 02'N, 75 30'W</named-content></named-content>, 1730–1920 m, 26 May 1984, <italic>Luteyn et al. 10737</italic> (F); Yarumal, Llanos de Cuivá, <named-content xmlns:xlink="http://www.w3.org/1999/xlink" content-type="dwc:verbatimCoordinates" xlink:type="simple"><named-content content-type="geo-json" specific-use="{&#34;type&#34;:&#34;Point&#34;,&#34;coordinates&#34;:[-75.5,6.833333]}" xlink:type="simple">06°50'N, 75°30'W</named-content></named-content>, 2700 m, 27 Jul 1986, <italic>Roldán 252</italic> (<named-content xmlns:xlink="http://www.w3.org/1999/xlink" content-type="dwc:institutional_code" xlink:type="simple">MO</named-content>); Bello, Vereda San Felix, <named-content xmlns:xlink="http://www.w3.org/1999/xlink" content-type="dwc:verbatimCoordinates" xlink:type="simple"><named-content content-type="geo-json" specific-use="{&#34;type&#34;:&#34;Point&#34;,&#34;coordinates&#34;:[-75.65,6.35]}" xlink:type="simple">06°21'N, 75°39'W</named-content></named-content>, 3050 m, 7 May 1988, <italic>Zarucchi &amp; Echeverri 6332</italic> (<named-content xmlns:xlink="http://www.w3.org/1999/xlink" content-type="dwc:institutional_code" xlink:type="simple">MO</named-content>); <bold>Bogotá, D.C.</bold>: Chapinero, 2700–2800 m, 18–23 Sep 1917, <italic>Pennell 1997</italic> (F); <bold>Boyacá</bold>: Belen, Huina, 7 May 1959, <italic>Barclay 7629</italic> (<named-content xmlns:xlink="http://www.w3.org/1999/xlink" content-type="dwc:institutional_code" xlink:type="simple">MO</named-content>); 14 km NW of Arcabuco, 2440 m, 20 Aug 1944, <italic>Fassett 25629</italic> (<named-content xmlns:xlink="http://www.w3.org/1999/xlink" content-type="dwc:institutional_code" xlink:type="simple">MO</named-content>), Mpio. Chiscas, sector Duartes Arriba, 2850 m, 8 Jul 2003, <italic>Galindo-T. et al. 1303</italic> (<named-content xmlns:xlink="http://www.w3.org/1999/xlink" content-type="dwc:institutional_code" xlink:type="simple">COL</named-content> [COL000057819]); <bold>Cauca</bold>: Valencia, 3090 m, 24 Sep 1958, <italic>H. G. Barclay 5730</italic> (<named-content xmlns:xlink="http://www.w3.org/1999/xlink" content-type="dwc:institutional_code" xlink:type="simple">MO</named-content>); Cordillera Central, E slope [probably valley of Rio San José, Moscoso], 2980–3000 m, 2 Feb 1947, <italic>Cuatrecasas 23654</italic> (F); Paramo de Paletará, 3000 m, 18 Nov 1968, <italic>Espinal &amp; Ramos 3310</italic> (<named-content xmlns:xlink="http://www.w3.org/1999/xlink" content-type="dwc:institutional_code" xlink:type="simple">MO</named-content>); <bold>Cundinamarca</bold>: Pántanos de Fúquene, 2600 m, Mar 1930, <italic>Pérez-Arbeláez 66</italic> (<named-content xmlns:xlink="http://www.w3.org/1999/xlink" content-type="dwc:institutional_code" xlink:type="simple">COL</named-content> [<named-content xmlns:xlink="http://www.w3.org/1999/xlink" content-type="dwc:institutional_code" xlink:type="simple">COL</named-content> 000223800]); <bold>Nariño</bold>: Putumayo, Paramo de Santa Lucia, 2900–3100 m, 9 Jan 1941, <italic>Cuatrecasas 11866</italic> (F); <bold>Santander</bold>: N of Cerrito, 3200 m, 12 Oct 1944, <italic>Fassett 25929</italic> (<named-content xmlns:xlink="http://www.w3.org/1999/xlink" content-type="dwc:institutional_code" xlink:type="simple">MO</named-content>); Las Vegas, 2600–3000 m, 21– 23 Dec 1926, <!--PageBreak--><italic>Killip &amp; Smith 16064</italic> (F); 11 km NE of Berlin, 3330 m, 18 Jul 1979, <italic>Stuessy &amp; Funk 5612</italic> (<named-content xmlns:xlink="http://www.w3.org/1999/xlink" content-type="dwc:institutional_code" xlink:type="simple">MICH</named-content>); <bold>Santander/Norte de Santander</bold>: Paramo de la Laguna, between Pamplona and Bucaramanga, 2900 m, 26 Feb 1939, <italic>A. H. G. Alston 7333</italic> (F). <bold>BRAZIL. Amazonas</bold>: Pico da Neblina, 2700 m, 21 Aug 1985, <italic>C. Farney &amp; Pessoal do 1° B.F.E. 901</italic> (<named-content xmlns:xlink="http://www.w3.org/1999/xlink" content-type="dwc:institutional_code" xlink:type="simple">RB</named-content>) <bold>PERU. Cajamarca</bold>: Prov. Santa Cruz, Distr. de Pulán, El Progreso, 2700 m, 5 Aug 2006, <italic>L. Santa Cruz 653</italic> (<named-content xmlns:xlink="http://www.w3.org/1999/xlink" content-type="dwc:institutional_code" xlink:type="simple">USM</named-content> [photo]). <bold>Cuzco</bold>: Prov. Paucartambo, Parque Nac. del Manú, Acjanaco, 3400–3500 m, 3 May 1990, <italic>Cano 3361</italic> (F), 2 Mar 1991, <italic>Cano 4437</italic> (F), 3500–3600 m, 21 Jul 1990, <italic>León 2243</italic> (F); Trocha Acjanaco - Macho Cruz, 3350 m, 2 Mar 1991, <italic>León &amp; Huapaya 2683</italic> (F,<named-content xmlns:xlink="http://www.w3.org/1999/xlink" content-type="dwc:institutional_code" xlink:type="simple">USM</named-content>[photo]); Paso de Tres Cruces, Cerro de Cusilluyoc, 3800–3900 m, 9 May 1925, <italic>Pennell 13866</italic> (F); Prov. La Convención, Distr. Santa Ana, Pavayoc, 2600 m, 14 Mar 1953, <italic>Woytkowski 567</italic> (<named-content xmlns:xlink="http://www.w3.org/1999/xlink" content-type="dwc:institutional_code" xlink:type="simple">USM</named-content> [photo]). <bold>Huánuco</bold>: [probably “Saxiapata, in the montana of Pillao and Chacahuasi, ” Aug–Sept 1787], <italic>Ruiz &amp; Pavón s.n</italic>. (<named-content xmlns:xlink="http://www.w3.org/1999/xlink" content-type="dwc:institutional_code" xlink:type="simple">MO</named-content> 1612102); Villcabamba, Hacienda on Rio Chinchao, 6,000 ft, 17–26 July 1923, <italic>Macbride 5182</italic> (F). <bold>Pasco</bold>: Prov. Oxapampa, Dist. Huancabamba, Santa Barbara, <named-content xmlns:xlink="http://www.w3.org/1999/xlink" content-type="dwc:verbatimCoordinates" xlink:type="simple"><named-content content-type="geo-json" specific-use="{&#34;type&#34;:&#34;Point&#34;,&#34;coordinates&#34;:[-75.65,-10.343056]}" xlink:type="simple">10°20'35"S, 75°39'00"W</named-content></named-content>, 3400–3500 m, 25 Jan 2004, <italic>Vásquez et al. 29038</italic> (F,<named-content xmlns:xlink="http://www.w3.org/1999/xlink" content-type="dwc:institutional_code" xlink:type="simple">MO</named-content>,<named-content xmlns:xlink="http://www.w3.org/1999/xlink" content-type="dwc:institutional_code" xlink:type="simple">USM</named-content>). <bold>Puno</bold>: [Prov. Carabaya, San Gaban], “in summis Cordiller. jugis pr. San Govan,” Jul 1854, <italic>Lechler</italic> in <italic>Pl. peruv., ed. Hohenacker 2206</italic> (P [P01762726]).</p></tp:treatment-sec><tp:treatment-sec><!--Section generated to contain objects referenced in tp:taxon-treatment.--><fig id="F2" position="float" orientation="portrait"><label>Figure 2.</label><caption><p>Capitula and leaf tips of <italic><tp:taxon-name><tp:taxon-name-part taxon-name-part-type="genus">Paepalanthus</tp:taxon-name-part> <tp:taxon-name-part taxon-name-part-type="species">pilosus</tp:taxon-name-part></tp:taxon-name></italic> and relatives <bold>A−E</bold> Fruiting capitula with diaspores; sepals detaching (<bold>A, D</bold>) or intact (<bold>C, E</bold>) <bold>A</bold> <italic><tp:taxon-name><tp:taxon-name-part taxon-name-part-type="genus">Paepalanthus</tp:taxon-name-part> <tp:taxon-name-part taxon-name-part-type="species">dendroides</tp:taxon-name-part></tp:taxon-name></italic> <bold>B−C</bold> <italic><tp:taxon-name><tp:taxon-name-part taxon-name-part-type="genus">Paepalanthus</tp:taxon-name-part> <tp:taxon-name-part taxon-name-part-type="species">caryonauta</tp:taxon-name-part></tp:taxon-name></italic> <bold>D</bold> <tp:taxon-name><tp:taxon-name-part taxon-name-part-type="genus">Paepalanthus</tp:taxon-name-part> <tp:taxon-name-part taxon-name-part-type="species">pilosus</tp:taxon-name-part> <tp:taxon-name-part taxon-name-part-type="infraspecific-rank">var.</tp:taxon-name-part> <tp:taxon-name-part taxon-name-part-type="variety">pilosus</tp:taxon-name-part></tp:taxon-name> <bold>E</bold> <italic><tp:taxon-name><tp:taxon-name-part taxon-name-part-type="genus">Paepalanthus</tp:taxon-name-part> <tp:taxon-name-part taxon-name-part-type="species">lodiculoides</tp:taxon-name-part></tp:taxon-name></italic> <bold>F−J</bold> <tp:taxon-name><tp:taxon-name-part taxon-name-part-type="genus">Paepalanthus</tp:taxon-name-part> <tp:taxon-name-part taxon-name-part-type="species">pilosus</tp:taxon-name-part> <tp:taxon-name-part taxon-name-part-type="infraspecific-rank">var.</tp:taxon-name-part> <tp:taxon-name-part taxon-name-part-type="variety">pilosus</tp:taxon-name-part></tp:taxon-name>, involucral bract variation. Arrows = tips of the torn peduncle sheath. (<bold>A</bold> <italic>Davidse 28991</italic> <bold>B</bold> <italic>Barclay 5176</italic>, Ecuador <bold>C</bold> <italic>Dudley 11060</italic>, Peru <bold>D</bold> <italic>Cuatrecasas 25574</italic> <bold>E</bold> <italic>Øllgaard 9717</italic> <bold>F</bold> <italic>Cuatrecasas 25882</italic> <bold>G</bold> <italic>Cuatrecasas 5553</italic> <bold>H</bold> <italic>Øllgaard 9557</italic> <bold>I</bold> <italic>Cano 16840</italic> <bold>J</bold> <italic>Jørgensen 2366</italic>.)</p></caption><graphic xmlns:xlink="http://www.w3.org/1999/xlink" xlink:href="phytokeys-064-001-g002.jpg" position="float" orientation="portrait" xlink:type="simple" id="oo_92244.jpg"/></fig><fig id="F3" position="float" orientation="portrait"><label>Figure 3.</label><caption><p>Vascular bundle morphology, adaxial side up. <bold>A</bold> <italic><tp:taxon-name><tp:taxon-name-part taxon-name-part-type="genus">Paepalanthus</tp:taxon-name-part> <tp:taxon-name-part taxon-name-part-type="species">caryonauta</tp:taxon-name-part></tp:taxon-name></italic> <bold>B</bold> <tp:taxon-name><tp:taxon-name-part taxon-name-part-type="genus">Paepalanthus</tp:taxon-name-part> <tp:taxon-name-part taxon-name-part-type="species">pilosus</tp:taxon-name-part> <tp:taxon-name-part taxon-name-part-type="infraspecific-rank">var.</tp:taxon-name-part> <tp:taxon-name-part taxon-name-part-type="variety">pilosus</tp:taxon-name-part></tp:taxon-name> <bold>C−E</bold> <italic><tp:taxon-name><tp:taxon-name-part taxon-name-part-type="genus">Paepalanthus</tp:taxon-name-part> <tp:taxon-name-part taxon-name-part-type="species">dendroides</tp:taxon-name-part></tp:taxon-name></italic> <bold>F</bold> <italic><tp:taxon-name><tp:taxon-name-part taxon-name-part-type="genus">Paepalanthus</tp:taxon-name-part> <tp:taxon-name-part taxon-name-part-type="species">huancabambensis</tp:taxon-name-part></tp:taxon-name></italic> midvein, with bundle sheath extensions. (<bold>A</bold> <italic>Valenzuela 8117</italic> <bold>B</bold> <italic>Barbour 3427</italic> <bold>C</bold> <italic>León 2683</italic> <bold>D−E</bold> <italic>León 2243</italic>. F: <italic>Sagástegui 16799</italic> <bold>D−F</bold> Mesophyll darkened for contrast.)</p></caption><graphic xmlns:xlink="http://www.w3.org/1999/xlink" xlink:href="phytokeys-064-001-g003.jpg" position="float" orientation="portrait" xlink:type="simple" id="oo_92245.jpg"/></fig><fig id="F7" position="float" orientation="portrait"><label>Figure 7.</label><caption><p>
          <italic><tp:taxon-name><tp:taxon-name-part taxon-name-part-type="genus">Paepalanthus</tp:taxon-name-part> <tp:taxon-name-part taxon-name-part-type="species">dendroides</tp:taxon-name-part></tp:taxon-name></italic>. <bold>A−C</bold> Habit (<bold>A</bold> <italic>Núñez 7773</italic> <bold>B</bold> <italic>Cuatrecasas 23654</italic> <bold>C</bold> <italic>Davidse 28991</italic>) <bold>D−F</bold> Pistillate flower in fruit (<italic>Pennell 13866</italic>) <bold>D</bold> Whole flower <bold>E</bold> Diaspore with two sepals removed <bold>F</bold> Seeds <bold>G</bold> Gynoecium of young fruit (<italic>Luteyn 10737</italic>).</p></caption><graphic xmlns:xlink="http://www.w3.org/1999/xlink" xlink:href="phytokeys-064-001-g007.jpg" position="float" orientation="portrait" xlink:type="simple" id="oo_92249.jpg"/></fig><fig id="F8" position="float" orientation="portrait"><label>Figure 8.</label><caption><p>Distribution of <italic><tp:taxon-name><tp:taxon-name-part taxon-name-part-type="genus">Paepalanthus</tp:taxon-name-part> <tp:taxon-name-part taxon-name-part-type="species">dendroides</tp:taxon-name-part></tp:taxon-name></italic>, <italic><tp:taxon-name><tp:taxon-name-part taxon-name-part-type="genus">Paepalanthus</tp:taxon-name-part> <tp:taxon-name-part taxon-name-part-type="species">huancabambensis</tp:taxon-name-part></tp:taxon-name></italic>, and <italic><tp:taxon-name><tp:taxon-name-part taxon-name-part-type="genus">Paepalanthus</tp:taxon-name-part> <tp:taxon-name-part taxon-name-part-type="species">lodiculoides</tp:taxon-name-part></tp:taxon-name></italic>.</p></caption><graphic xmlns:xlink="http://www.w3.org/1999/xlink" xlink:href="phytokeys-064-001-g008.jpg" position="float" orientation="portrait" xlink:type="simple" id="oo_92250.jpg"/></fig><table-wrap id="T1" position="float" orientation="portrait"><label>Table 1.</label><caption><p>Character comparison of <italic><tp:taxon-name><tp:taxon-name-part taxon-name-part-type="genus">Paepalanthus</tp:taxon-name-part> <tp:taxon-name-part taxon-name-part-type="species">caryonauta</tp:taxon-name-part></tp:taxon-name></italic>, <italic><tp:taxon-name><tp:taxon-name-part taxon-name-part-type="genus">Paepalanthus</tp:taxon-name-part> <tp:taxon-name-part taxon-name-part-type="species">dendroides</tp:taxon-name-part></tp:taxon-name></italic>, and <italic><tp:taxon-name><tp:taxon-name-part taxon-name-part-type="genus">Paepalanthus</tp:taxon-name-part> <tp:taxon-name-part taxon-name-part-type="species">pilosus</tp:taxon-name-part></tp:taxon-name></italic>.</p></caption><table id="TID0EKKDI" rules="all"><tbody><tr><th rowspan="1" colspan="1"/><th rowspan="1" colspan="1">
              <italic><tp:taxon-name><tp:taxon-name-part taxon-name-part-type="genus">Paepalanthus</tp:taxon-name-part> <tp:taxon-name-part taxon-name-part-type="species">dendroides</tp:taxon-name-part></tp:taxon-name></italic>
            </th><th rowspan="1" colspan="1">
              <italic><tp:taxon-name><tp:taxon-name-part taxon-name-part-type="genus">Paepalanthus</tp:taxon-name-part> <tp:taxon-name-part taxon-name-part-type="species">pilosus</tp:taxon-name-part></tp:taxon-name></italic>
            </th><th rowspan="1" colspan="1">
              <italic><tp:taxon-name><tp:taxon-name-part taxon-name-part-type="genus">Paepalanthus</tp:taxon-name-part> <tp:taxon-name-part taxon-name-part-type="species">caryonauta</tp:taxon-name-part></tp:taxon-name></italic>
            </th></tr><tr><td rowspan="1" colspan="1">Habitat</td><td rowspan="1" colspan="1">Terrestrial or emergent aquatic; 1900–3200 m; to 3900 m in Cuzco</td><td rowspan="1" colspan="2">Terrestrial, not in standing water; (2900–) 3100–4000 (–4300) m.</td></tr><tr><td rowspan="1" colspan="1">Leaf apex shape</td><td rowspan="1" colspan="1">Convex-acute to acute, cuspidate</td><td rowspan="1" colspan="1">Acute, cuspidate to short-aristate</td><td rowspan="1" colspan="1">Narrowly rounded; if cuspidate, tip sharply deflexed</td></tr><tr><td rowspan="1" colspan="1">Leaf pubescence at adaxial apex; at distal margins</td><td rowspan="1" colspan="1">Glabrous to persistently hirsutulous;<break/> not ciliate</td><td rowspan="1" colspan="1">Glabrous (N*) to pilose (S); often prominent long scattered cilia (N)</td><td rowspan="1" colspan="1">Early glabrate; not ciliate</td></tr><tr><td rowspan="1" colspan="1">Peduncles</td><td rowspan="1" colspan="1">20–130 mm</td><td rowspan="1" colspan="1">1.5–8 mm (fl);<break/> 20–100 mm (fr)</td><td rowspan="1" colspan="1">7–35 mm</td></tr><tr><td rowspan="1" colspan="1">Capitulum diameter</td><td rowspan="1" colspan="1">3–5 mm</td><td rowspan="1" colspan="1">3–6 mm (S);<break/> 3–8 mm (N)</td><td rowspan="1" colspan="1">3–4 mm</td></tr><tr><td rowspan="1" colspan="1">♀ Sepal length</td><td rowspan="1" colspan="1">1.2–1.9 mm</td><td rowspan="1" colspan="1">(1.4–) 2.0–2.7 mm</td><td rowspan="1" colspan="1">1.3–2.0 mm</td></tr><tr><td rowspan="1" colspan="1">Sepals in fruit</td><td rowspan="1" colspan="2">Hygroscopic thickening along basal midline; detaching from fruit at maturity. (Except <tp:taxon-name><tp:taxon-name-part taxon-name-part-type="genus">Paepalanthus</tp:taxon-name-part> <tp:taxon-name-part taxon-name-part-type="species">pilosus</tp:taxon-name-part> <tp:taxon-name-part taxon-name-part-type="infraspecific-rank">var.</tp:taxon-name-part> <tp:taxon-name-part taxon-name-part-type="variety">leoniae</tp:taxon-name-part></tp:taxon-name>)</td><td rowspan="1" colspan="1">Thickened throughout; non-hygroscopic, enclosing fruit</td></tr><tr><td rowspan="1" colspan="1">♀ Petals:<break/> Length/Width</td><td rowspan="1" colspan="1">L/W = 1.6–2.3<break/> Broadly spatulate, densely pilose along upper margin</td><td rowspan="1" colspan="1">L/W = (2–)3–6<break/> Oblanceolate, usu. acute, sparingly tufted</td><td rowspan="1" colspan="1">L/W = 2.2–3.5<break/> Oblanceolate-spatulate, obtuse; sparingly tufted</td></tr><tr><td rowspan="1" colspan="1">Nectaries</td><td rowspan="1" colspan="1">Colorless (N) to pale pink-brown (S); weak, partly collapsed in old flowers</td><td rowspan="1" colspan="2">Dark red-brown, rigid, erect and exsert in old flowers.</td></tr><tr><td rowspan="1" colspan="1">Nectary position<break/> ♂ flower</td><td rowspan="1" colspan="1">Only about half-reaching the corolla sinuses.</td><td rowspan="1" colspan="2">Reaching the corolla tube sinuses.</td></tr><tr><td rowspan="1" colspan="1">Seeds</td><td rowspan="1" colspan="1">Pink to orange-brown; pseudotrichomes weak</td><td rowspan="1" colspan="2">Red-brown; pseudotrichomes separating when wet, remaining erect</td></tr></tbody></table><table-wrap-foot><fn><label>*</label><p>(N) and (S) refer to northern and southern parts of species distribution.</p></fn></table-wrap-foot></table-wrap></tp:treatment-sec><ref-list><ref id="B18"><mixed-citation xmlns:xlink="http://www.w3.org/1999/xlink" xlink:type="simple">
          <person-group><name name-style="western"><surname>Grayum</surname><given-names>MH</given-names></name><name name-style="western"><surname>Hammel</surname><given-names>BE</given-names></name><name name-style="western"><surname>Zamora</surname><given-names>N</given-names></name></person-group> (<year>2004</year>) <article-title>El ambiente físico / The physical environment.</article-title> In: <person-group><name name-style="western"><surname>Hammel</surname><given-names>BE</given-names></name><name name-style="western"><surname>Grayum</surname><given-names>MH</given-names></name><name name-style="western"><surname>Herrera</surname><given-names>C</given-names></name><name name-style="western"><surname>Zamora</surname><given-names>N</given-names></name></person-group> (<role>Eds</role>) <issue-title>Manual de Plantas de Costa Rica Vol. I. Introducción.</issue-title> <source>Monographs in Systematic Botany from the Missouri Botanical Garden</source> <volume>97</volume>: <fpage>51</fpage>–<lpage>90</lpage>.</mixed-citation></ref><ref id="B24"><mixed-citation xmlns:xlink="http://www.w3.org/1999/xlink" xlink:type="simple">
          <institution xlink:type="simple">IUCN Standards and Petitions Subcommittee</institution> (<year>2014</year>) <source>Guidelines for using the IUCN Red List Categories and Criteria. Version 11</source>. <publisher-name>Prepared by the Standards and Petitions Subcommittee</publisher-name>. Downloaded from <ext-link xlink:type="simple" ext-link-type="uri" xlink:href="http://www.iucnredlist.org/documents/RedListGuidelines.pdf">http://www.iucnredlist.org/documents/RedListGuidelines.pdf</ext-link> [<date-in-citation content-type="access-date">on 20 July 2015</date-in-citation>]</mixed-citation></ref><ref id="B27"><mixed-citation xmlns:xlink="http://www.w3.org/1999/xlink" xlink:type="simple">
          <person-group><name name-style="western"><surname>Körnicke</surname><given-names>F</given-names></name></person-group> (<year>1863</year>) <article-title><tp:taxon-name><tp:taxon-name-part taxon-name-part-type="family">Eriocaulaceae</tp:taxon-name-part></tp:taxon-name>.</article-title> In: <person-group><name name-style="western"><surname>Martius</surname><given-names>CFP</given-names></name></person-group> (<role>Ed.</role>) <source>Flora Brasiliensis</source> <volume>3</volume>(<issue>1/2</issue>). <publisher-name>R. Oldenbourg</publisher-name>, <publisher-loc>Munich</publisher-loc> &amp; <publisher-loc>Leipzig</publisher-loc>, <fpage>274</fpage>–<lpage>507</lpage>. <ext-link xlink:type="simple" ext-link-type="uri" xlink:href="http://www.biodiversitylibrary.org/item/9652#page/3/mode/1up">http://www.biodiversitylibrary.org/item/9652#page/3/mode/1up</ext-link></mixed-citation></ref><ref id="B56"><mixed-citation xmlns:xlink="http://www.w3.org/1999/xlink" xlink:type="simple">
          <person-group><name name-style="western"><surname>Ruhland</surname><given-names>W</given-names></name></person-group> (<year>1903</year>) <chapter-title><tp:taxon-name><tp:taxon-name-part taxon-name-part-type="family">Eriocaulaceae</tp:taxon-name-part></tp:taxon-name>.</chapter-title> In: <person-group><name name-style="western"><surname>Engler</surname><given-names>A</given-names></name></person-group> (<role>Ed.</role>) <source>Das Pflanzenreich IV.</source> <volume>30</volume>(<issue>Heft 13</issue>): <fpage>1</fpage>–<lpage>294</lpage>. <publisher-name>Wilhelm Engelmann</publisher-name>, <publisher-loc>Leipzig</publisher-loc>. <ext-link xlink:type="simple" ext-link-type="uri" xlink:href="http://www.biodiversitylibrary.org/item/68177#page/7/mode/1up">http://www.biodiversitylibrary.org/item/68177#page/7/mode/1up</ext-link></mixed-citation></ref><ref id="B22"><mixed-citation xmlns:xlink="http://www.w3.org/1999/xlink" xlink:type="simple">
          <person-group><name name-style="western"><surname>Hensold</surname><given-names>N</given-names></name><name name-style="western"><surname>Hammel</surname><given-names>BE</given-names></name></person-group> (<year>2003</year>) <article-title><tp:taxon-name><tp:taxon-name-part taxon-name-part-type="family">Eriocaulaceae</tp:taxon-name-part></tp:taxon-name>.</article-title> In: <person-group><name name-style="western"><surname>Hammel</surname><given-names>BE</given-names></name><name name-style="western"><surname>Grayum</surname><given-names>MH</given-names></name><name name-style="western"><surname>Herrera</surname><given-names>C</given-names></name><name name-style="western"><surname>Zamora</surname><given-names>N</given-names></name></person-group> (<role>Eds</role>) <issue-title>Manual de Plantas de Costa Rica, Vol. II.</issue-title> <source>Monographs in Systematic Botany from the Missouri Botanical Garden</source> <volume>92</volume>: <fpage>569</fpage>–<lpage>575</lpage>.</mixed-citation></ref><ref id="B34"><mixed-citation xmlns:xlink="http://www.w3.org/1999/xlink" xlink:type="simple">
          <person-group><name name-style="western"><surname>Madriñán</surname><given-names>S</given-names></name><name name-style="western"><surname>Zapata</surname><given-names>F</given-names></name></person-group> (<year>2001</year>) <source>Flora Ilustrada del Páramo de Chingaza, Colombia</source>. <publisher-name>Laboratorio de Botánica &amp; Sistemática, Universidad de los Andes</publisher-name>, <publisher-loc>Bogotá</publisher-loc>. <ext-link xlink:type="simple" ext-link-type="uri" xlink:href="https://chingaza.uniandes.edu.co/FIC/">https://chingaza.uniandes.edu.co/FIC/</ext-link> [<date-in-citation content-type="access-date">on 8 June 2014</date-in-citation>]</mixed-citation></ref><ref id="B38"><mixed-citation xmlns:xlink="http://www.w3.org/1999/xlink" xlink:type="simple">
          <person-group><name name-style="western"><surname>Moldenke</surname><given-names>HN</given-names></name></person-group> (<year>1953</year>) <article-title>Additional notes on the <tp:taxon-name><tp:taxon-name-part taxon-name-part-type="family">Eriocaulaceae</tp:taxon-name-part></tp:taxon-name>. IX.</article-title> <source>Phytologia</source> <volume>4</volume>: <fpage>200</fpage>–<lpage>208</lpage>. <ext-link xlink:type="simple" ext-link-type="uri" xlink:href="http://www.biodiversitylibrary.org/item/47070#page/216/mode/1up">http://www.biodiversitylibrary.org/item/47070#page/216/mode/1up</ext-link></mixed-citation></ref><ref id="B41"><mixed-citation xmlns:xlink="http://www.w3.org/1999/xlink" xlink:type="simple">
          <person-group><name name-style="western"><surname>Moldenke</surname><given-names>HN</given-names></name></person-group> (<year>1975c</year>) <article-title>Additional notes on the <tp:taxon-name><tp:taxon-name-part taxon-name-part-type="family">Eriocaulaceae</tp:taxon-name-part></tp:taxon-name>. LV.</article-title> <source>Phytologia</source> <volume>30</volume>: <fpage>251</fpage>–<lpage>280</lpage>. <ext-link xlink:type="simple" ext-link-type="uri" xlink:href="http://www.biodiversitylibrary.org/item/48964#page/265/mode/1up">http://www.biodiversitylibrary.org/item/48964#page/265/mode/1up</ext-link></mixed-citation></ref><ref id="B43"><mixed-citation xmlns:xlink="http://www.w3.org/1999/xlink" xlink:type="simple">
          <person-group><name name-style="western"><surname>Moldenke</surname><given-names>HN</given-names></name></person-group> (<year>1979</year>) <article-title>Additional notes on the <tp:taxon-name><tp:taxon-name-part taxon-name-part-type="family">Eriocaulaceae</tp:taxon-name-part></tp:taxon-name>. LXXXIII.</article-title> <source>Phytologia</source> <volume>42</volume>: <fpage>29</fpage>–<lpage>44</lpage>. <ext-link xlink:type="simple" ext-link-type="uri" xlink:href="http://www.biodiversitylibrary.org/item/46978#page/37/mode/1up">http://www.biodiversitylibrary.org/item/46978#page/37/mode/1up</ext-link></mixed-citation></ref><ref id="B44"><mixed-citation xmlns:xlink="http://www.w3.org/1999/xlink" xlink:type="simple">
          <person-group><name name-style="western"><surname>Moldenke</surname><given-names>HN</given-names></name></person-group> (<year>1983</year>) <article-title>Additional notes on the <tp:taxon-name><tp:taxon-name-part taxon-name-part-type="family">Eriocaulaceae</tp:taxon-name-part></tp:taxon-name>. XCIV.</article-title> <source>Phytologia</source> <volume>54</volume>: <fpage>434</fpage>–<lpage>459</lpage>. doi: <ext-link xlink:type="simple" ext-link-type="doi" xlink:href="10.5962/bhl.part.14430">10.5962/bhl.part.14430</ext-link></mixed-citation></ref><ref id="B6"><mixed-citation xmlns:xlink="http://www.w3.org/1999/xlink" xlink:type="simple">
          <person-group><name name-style="western"><surname>Brako</surname><given-names>L</given-names></name><name name-style="western"><surname>Hensold</surname><given-names>N</given-names></name></person-group> (<year>1993</year>) <article-title><tp:taxon-name><tp:taxon-name-part taxon-name-part-type="family">Eriocaulaceae</tp:taxon-name-part></tp:taxon-name>.</article-title> In: <person-group><name name-style="western"><surname>Brako</surname><given-names>L</given-names></name><name name-style="western"><surname>Zarucchi</surname><given-names>J</given-names></name></person-group> (<role>Eds</role>) <issue-title>Catalogue of the Flowering Plants and Gymnosperms of Peru.</issue-title> <source>Monographs in Systematic Botany from the Missouri Botanical Garden</source> <volume>45</volume>: <fpage>425</fpage>–<lpage>426</lpage>.</mixed-citation></ref><ref id="B23"><mixed-citation xmlns:xlink="http://www.w3.org/1999/xlink" xlink:type="simple">
          <person-group><name name-style="western"><surname>Huft</surname><given-names>MJ</given-names></name></person-group> (<year>1994</year>) <chapter-title>261. <tp:taxon-name><tp:taxon-name-part taxon-name-part-type="family">Eriocaulaceae</tp:taxon-name-part></tp:taxon-name></chapter-title>. In: <person-group><name name-style="western"><surname>Davidse</surname><given-names>G</given-names></name><name name-style="western"><surname>Sousa Sánchez</surname><given-names>M</given-names></name><name name-style="western"><surname>Chater</surname><given-names>AO</given-names></name></person-group> (<role>Eds</role>) <source>Flora Mesoamericana</source> <volume>6</volume>: <fpage>178</fpage>–<lpage>184</lpage>.</mixed-citation></ref><ref id="B58"><mixed-citation xmlns:xlink="http://www.w3.org/1999/xlink" xlink:type="simple">
          <person-group><name name-style="western"><surname>Santa Cruz</surname><given-names>L</given-names></name></person-group> (<year>2011</year>) <source>Flora de espermatofitas del distrito de Pulán, Santa Cruz, Cajamarca</source>. <comment>MS Thesis</comment>, <publisher-name>Univ. Nac. Mayor de San Marcos</publisher-name>, <publisher-loc>Lima, Peru</publisher-loc>.</mixed-citation></ref></ref-list></tp:taxon-treatment>
