# Supplementary material for: The Andean Paepalanthus pilosus complex (Eriocaulaceae): a revision with three new taxa
Source: PhytoKeys. 2016 Jun 13;(64):1–57. doi: 10.3897/phytokeys.64.6864 (PMC4956916; doi:10.3897/phytokeys.64.6864)
Supplement: XML Treatment for Paepalanthus huancabambensis [file phytokeys.64.6864-treatment4.xml]

<!DOCTYPE tp:taxon-treatment
  PUBLIC "-//TaxonX//DTD Taxonomic Treatment Publishing DTD v0 20100105//EN" "tax-treatment-NSO.dtd">
<tp:taxon-treatment xmlns:tp="http://www.plazi.org/taxpub"><tp:treatment-meta><kwd-group><label>Taxon classification</label><kwd><named-content content-type="kingdom">Plantae</named-content></kwd><kwd><named-content content-type="order">Poales</named-content></kwd><kwd><named-content content-type="family">Eriocaulaceae</named-content></kwd></kwd-group><mixed-citation publication-type="journal"><person-group><name><surname>Hensold</surname><given-names>Nancy</given-names></name></person-group><article-title>The Andean <italic><tp:taxon-name><tp:taxon-name-part taxon-name-part-type="genus">Paepalanthus</tp:taxon-name-part> <tp:taxon-name-part taxon-name-part-type="species">pilosus</tp:taxon-name-part></tp:taxon-name></italic> complex (<tp:taxon-name><tp:taxon-name-part taxon-name-part-type="family">Eriocaulaceae</tp:taxon-name-part></tp:taxon-name>): a revision with three new taxa</article-title><source>PhytoKeys</source><day>13</day><month>6</month><year>2016</year><volume>2016</volume><issue>64</issue><fpage>1</fpage><lpage>57</lpage><pub-id pub-id-type="doi">10.3897/phytokeys.64.6864</pub-id></mixed-citation></tp:treatment-meta><tp:nomenclature><label>3.</label><tp:taxon-name>
            <tp:taxon-name-part taxon-name-part-type="genus">Paepalanthus</tp:taxon-name-part>
            <tp:taxon-name-part taxon-name-part-type="species">huancabambensis</tp:taxon-name-part>
            <object-id xmlns:xlink="http://www.w3.org/1999/xlink" content-type="ipni" xlink:type="simple">urn:lsid:ipni.org:names:77155458-1</object-id>
          </tp:taxon-name><tp:taxon-authority>Hensold</tp:taxon-authority><tp:taxon-status xmlns:xlink="http://www.w3.org/1999/xlink" xlink:type="simple">sp. nov.</tp:taxon-status><xref ref-type="fig" rid="F3">Figures 3F</xref><xref ref-type="fig" rid="F9">, 9</xref></tp:nomenclature><tp:treatment-sec sec-type="diagnosis"><title>Diagnosis.</title><p>Plants forming loose cushions or mats; leaves blue-green, pilose above, older leaves strongly costate below; peduncle sheaths 25–30 mm, very lax, and strongly exsert from the leaf mat, the involucral bracts dark brown, the heads with over 20 flowers; pistillate flower petals spatulate, pilose; nectaries dark red-brown and rigidulous, those of the male flowers equaling the corolla sinuses.</p></tp:treatment-sec><tp:treatment-sec sec-type="material"><title>Type.</title><p>
            PERU. Piura: Huancabamba, Jalca de Chiguelas, <named-content xmlns:xlink="http://www.w3.org/1999/xlink" content-type="dwc:verbatimCoordinates" xlink:type="simple"><named-content content-type="geo-json" specific-use="{&#34;type&#34;:&#34;Point&#34;,&#34;coordinates&#34;:[-79.393333,-5.136667]}" xlink:type="simple">5°8.2'S, 79°23.6'W</named-content></named-content>, 3082 m, 19 Oct 2001, <italic>A. Sagástegui et al. 16799</italic> (holotype: F; isotype: <named-content xmlns:xlink="http://www.w3.org/1999/xlink" content-type="dwc:institutional_code" xlink:type="simple">HAO</named-content>).</p></tp:treatment-sec><tp:treatment-sec sec-type="description"><title>Description.</title><p>Plants short-caulescent, with erect actively growing shoots to 4 cm, densely leafy, branching to form rounded mats. <italic>Leaves</italic> subulate, acute, 13–22 mm long × 1–2 mm wide at midpoint, tip cuspidate to apiculate, densely pilose to villous above with appressed to spreading white tuberculate hairs, upper margin eciliate, lamina dark blue-green, mature leaves prominently 3–5-costate below. Inflorescences solitary and terminal, soon overtopped by one or two erect lateral shoots which may flower in rapid succession, so that peduncles superficially appear fascicled. <italic>Peduncles</italic> 6.0–11.5 cm long at anthesis, perhaps continuing to elongate into fruiting, with peduncle of previous season up to 15 cm observed on same plant, ca. 3-costate, densely subappressed-villous especially above, with a dense sericeous collar of trichomes subtending involucre. <italic>Peduncle sheaths</italic> 25–30 mm, much surpassing the leaves, and strongly surpassing the leaf mat, scarious, very lax, nearly glabrous except for the tufted apex, the lamina cucullate, enclosing the bud when young and then splitting broadly into two or three triangular segments. <italic>Capitula</italic> 4–6 mm, depressed-hemispheric. Involucres subequaling flowers at anthesis, and opening broadly at maturity; involucral bracts 2–3-seriate, the outer bracts triangular-ovate, greenish to uniformly dark brown, shaggy-ciliate on margins and villous in two submedial bands. Floral <!--PageBreak-->trichomes obtuse to clavate, strongly tuberculate. <italic>Flowers</italic> ca. 20–24 per capitulum, the pistillate flowers peripheral, the staminate central, with 14–18 pistillate flowers to 6 staminate flowers (in two capitula sampled). Receptacle sparingly long-pilose with brownish hairs. Receptacular bracts subequaling flowers, linear-subspatulate, the apex slightly cucullate, pubescent as sepals, the base sharply carinate. <italic>Pistillate flowers</italic>: Pedicels 0.3–0.45 mm long, fine and membranous. <italic>Sepals</italic> broadly obovate-spatulate to subtruncate at apex, sometimes weakly cymbiform, 1.55–1.65 mm long × 0.65–0.8 mm wide at middle, 0.15–0.2 mm wide at base, blackish-brown, short-ciliate (apical cilia to 0.17 mm) along upper margin, and appressed-long-pilose in two bands flanking the upper dorsum, the basal half of the midrib hygroscopically thickened, spadiceous-brown in fruit, and recurving when dry, the broad upper half of the sepal remaining chartaceous, erect; sepals detaching from fruit on dispersal. <italic>Petals</italic> spatulate, obtuse, brownish at tip, 1.25–1.35 mm long, the widest in a flower ca. 0.65 mm wide, ca. 2.2 times longer than wide, bearing scale-like staminodes at base, densely long-pilose with long tuberculate hairs on abaxial upper half except for midvein, also tufted subapically within, the hairs enfolding the style branch, petals not thickening in fruit, dispersed with fruit. <italic>Gynoecium</italic> with style base 0.35 mm long; nectaries ca. 0.7 mm long, dark red-brown, penicillate to subclavate-infundibular, with fringe of colorless stiff-walled papillae at mouth, these rigidulous and maintaining shape after anthesis; style branches 0.85 mm long, thick and dark red-brown, non-involute. Only two slightly misshapen seeds seen, 0.6–0.63 mm long, pinkish to red-brown, the pseudotrichomes weak. <italic>Staminate flowers</italic>: Pedicels 0.35–0.4 mm, membranous, nearly glabrous. <italic>Sepals</italic> 1.6–1.7 mm × 0.5–0.6 mm, spatulate to obrhombic or subtruncate, color and pubescence as in the female flowers, narrowed toward base and shallowly fused. <italic>Corolla</italic> 1.8 mm long; the anthophore 1.15 mm long, comprising ca. 65% the length of the corolla, grading from 0.15 mm wide at base to 0.35 mm wide at apex; the tube 0.65 mm long including well-defined brownish-tinged lobes. Filaments brownish-tinged above; exsert not more than 0.3 mm beyond lobe tips, anthers persistent, cream to light brownish. Nectaries equaling corolla sinuses.</p></tp:treatment-sec><tp:treatment-sec sec-type="Phenology"><title>Phenology.</title><p>Collected in flower May, September, October.</p></tp:treatment-sec><tp:treatment-sec sec-type="distribution"><title>Distribution.</title><p>Endemic to Peru, Piura, Cordillera de Huancabamba, District Carmen de la Frontera (Fig. <xref ref-type="fig" rid="F8">8</xref>).</p></tp:treatment-sec><tp:treatment-sec sec-type="habitat"><title>Habitat.</title><p>Grass páramo (or <italic>jalca</italic>), probably of anthropic origin, and “burnt cloud forest, growing under <italic><tp:taxon-name><tp:taxon-name-part taxon-name-part-type="genus">Pteridium</tp:taxon-name-part> <tp:taxon-name-part taxon-name-part-type="species">aquilinum</tp:taxon-name-part></tp:taxon-name></italic>” (<italic>Weigend &amp; Dostert 98/252</italic>). Elevation ca. 2900–3000 m.</p></tp:treatment-sec><tp:treatment-sec sec-type="Conservation status"><title>Conservation status.</title><p>Assessed as Critically Endangered, according to IUCN Criteria B1ab(iii) (<xref ref-type="bibr" rid="B24">IUCN 2014</xref>). Known from one locality in an unprotected area subject to deforestation, subsistence agriculture, and tourism.</p></tp:treatment-sec><tp:treatment-sec sec-type="notes"><title>Notes.</title><p>
            <italic><tp:taxon-name><tp:taxon-name-part taxon-name-part-type="genus">Paepalanthus</tp:taxon-name-part> <tp:taxon-name-part taxon-name-part-type="species">huancabambensis</tp:taxon-name-part></tp:taxon-name></italic> is similar in habit and dimensions to <italic><tp:taxon-name><tp:taxon-name-part taxon-name-part-type="genus">Paepalanthus</tp:taxon-name-part> <tp:taxon-name-part taxon-name-part-type="species">dendroides</tp:taxon-name-part></tp:taxon-name></italic>, but differs by its very lax, elongate peduncle sheaths well exsert from the leaf mat, and the large capitula with more flowers. It also differs in the dark blue-green leaf color, compared to the consistently pale green leaves of the widespread <italic><tp:taxon-name><tp:taxon-name-part taxon-name-part-type="genus">Paepalanthus</tp:taxon-name-part> <tp:taxon-name-part taxon-name-part-type="species">dendroides</tp:taxon-name-part></tp:taxon-name></italic>, and preliminary anatomical study distinguishes it from that species by the presence of <!--PageBreak-->adaxial vein buttresses (bundle sheath extensions) in leaf median section. The broadly spatulate densely pilose female petals are similar to those of <italic><tp:taxon-name><tp:taxon-name-part taxon-name-part-type="genus">Paepalanthus</tp:taxon-name-part> <tp:taxon-name-part taxon-name-part-type="species">dendroides</tp:taxon-name-part></tp:taxon-name></italic>. However, the longer style base, the dark rigidulous nectaries with stiff colorless papillae fringing the rim, and the size of the nectaries relative to the corolla tube in the male flowers all suggest <italic><tp:taxon-name><tp:taxon-name-part taxon-name-part-type="genus">Paepalanthus</tp:taxon-name-part> <tp:taxon-name-part taxon-name-part-type="species">pilosus</tp:taxon-name-part></tp:taxon-name></italic>.</p><p>Except for the lax peduncle sheaths, this species lacks any strong distinctive features of its own but its mixture of critical characters prevent it from being easily placed in any related species, and do not immediately suggest hybrid origin. It is endemic to the Cordillera de Huancabamba near the border of Peru and Ecuador in the western part of the Andean chain. Notably, in the same vicinity are also found an atypical form of <italic><tp:taxon-name><tp:taxon-name-part taxon-name-part-type="genus">Paepalanthus</tp:taxon-name-part> <tp:taxon-name-part taxon-name-part-type="species">pilosus</tp:taxon-name-part></tp:taxon-name></italic> (<italic>Cano 16840</italic>, discussed under <tp:taxon-name><tp:taxon-name-part taxon-name-part-type="genus">Paepalanthus</tp:taxon-name-part> <tp:taxon-name-part taxon-name-part-type="species">pilosus</tp:taxon-name-part> <tp:taxon-name-part taxon-name-part-type="infraspecific-rank">var.</tp:taxon-name-part> <tp:taxon-name-part taxon-name-part-type="variety">pilosus</tp:taxon-name-part></tp:taxon-name>), and at higher elevations the only known populations of <italic><tp:taxon-name><tp:taxon-name-part taxon-name-part-type="genus">Paepalanthus</tp:taxon-name-part> <tp:taxon-name-part taxon-name-part-type="species">lodiculoides</tp:taxon-name-part></tp:taxon-name></italic> from Peru and Ecuador.</p></tp:treatment-sec><tp:treatment-sec sec-type="material"><title>Additional specimens examined.</title><p>
            <bold>PERU. Piura</bold>: Huancabamba, Cordillera Chinguela (Sapalache el Cármen), 2900 m, 15 Sept 1981, <italic>Sagástegui et al. 10225</italic> (<named-content xmlns:xlink="http://www.w3.org/1999/xlink" content-type="dwc:institutional_code" xlink:type="simple">HUT</named-content> n.v., <named-content xmlns:xlink="http://www.w3.org/1999/xlink" content-type="dwc:institutional_code" xlink:type="simple">MO</named-content>), Huancabamba-Sapalache, waterfall E of Chorro Blanco E of Sapalache, growing under <italic><tp:taxon-name><tp:taxon-name-part taxon-name-part-type="genus">Pteridium</tp:taxon-name-part> <tp:taxon-name-part taxon-name-part-type="species">aquilinum</tp:taxon-name-part></tp:taxon-name></italic> in burnt cloud forest, 2650–2930 m, 19 May 1998, <italic>Weigend &amp; Dostert 98/252</italic> (M, <named-content xmlns:xlink="http://www.w3.org/1999/xlink" content-type="dwc:institutional_code" xlink:type="simple">USM</named-content> n.v.)</p><fig id="F9" position="float" orientation="portrait"><label>Figure 9.</label><caption><p>
          <italic><tp:taxon-name><tp:taxon-name-part taxon-name-part-type="genus">Paepalanthus</tp:taxon-name-part> <tp:taxon-name-part taxon-name-part-type="species">huancabambensis</tp:taxon-name-part></tp:taxon-name></italic> (<italic>Sagástegui 16799</italic>). <bold>A</bold> Habit <bold>B</bold> Capitulum, anthesis <bold>C</bold> Staminate flower, anthesis <bold>D−I</bold> Pistillate flower <bold>D</bold> Whole flower <bold>E</bold> Petal, adaxial <bold>F</bold> Petal, abaxial <bold>G</bold> Gynoecium, juvenile <bold>H</bold> Sepal, anthesis <bold>I</bold> Gynoecium and one petal, young fruit.</p></caption><graphic xmlns:xlink="http://www.w3.org/1999/xlink" xlink:href="phytokeys-064-001-g009.jpg" position="float" orientation="portrait" xlink:type="simple" id="oo_92251.jpg"/></fig></tp:treatment-sec><tp:treatment-sec><!--Section generated to contain objects referenced in tp:taxon-treatment.--><fig id="F3" position="float" orientation="portrait"><label>Figure 3.</label><caption><p>Vascular bundle morphology, adaxial side up. <bold>A</bold> <italic><tp:taxon-name><tp:taxon-name-part taxon-name-part-type="genus">Paepalanthus</tp:taxon-name-part> <tp:taxon-name-part taxon-name-part-type="species">caryonauta</tp:taxon-name-part></tp:taxon-name></italic> <bold>B</bold> <tp:taxon-name><tp:taxon-name-part taxon-name-part-type="genus">Paepalanthus</tp:taxon-name-part> <tp:taxon-name-part taxon-name-part-type="species">pilosus</tp:taxon-name-part> <tp:taxon-name-part taxon-name-part-type="infraspecific-rank">var.</tp:taxon-name-part> <tp:taxon-name-part taxon-name-part-type="variety">pilosus</tp:taxon-name-part></tp:taxon-name> <bold>C−E</bold> <italic><tp:taxon-name><tp:taxon-name-part taxon-name-part-type="genus">Paepalanthus</tp:taxon-name-part> <tp:taxon-name-part taxon-name-part-type="species">dendroides</tp:taxon-name-part></tp:taxon-name></italic> <bold>F</bold> <italic><tp:taxon-name><tp:taxon-name-part taxon-name-part-type="genus">Paepalanthus</tp:taxon-name-part> <tp:taxon-name-part taxon-name-part-type="species">huancabambensis</tp:taxon-name-part></tp:taxon-name></italic> midvein, with bundle sheath extensions. (<bold>A</bold> <italic>Valenzuela 8117</italic> <bold>B</bold> <italic>Barbour 3427</italic> <bold>C</bold> <italic>León 2683</italic> <bold>D−E</bold> <italic>León 2243</italic>. F: <italic>Sagástegui 16799</italic> <bold>D−F</bold> Mesophyll darkened for contrast.)</p></caption><graphic xmlns:xlink="http://www.w3.org/1999/xlink" xlink:href="phytokeys-064-001-g003.jpg" position="float" orientation="portrait" xlink:type="simple" id="oo_92245.jpg"/></fig><fig id="F8" position="float" orientation="portrait"><label>Figure 8.</label><caption><p>Distribution of <italic><tp:taxon-name><tp:taxon-name-part taxon-name-part-type="genus">Paepalanthus</tp:taxon-name-part> <tp:taxon-name-part taxon-name-part-type="species">dendroides</tp:taxon-name-part></tp:taxon-name></italic>, <italic><tp:taxon-name><tp:taxon-name-part taxon-name-part-type="genus">Paepalanthus</tp:taxon-name-part> <tp:taxon-name-part taxon-name-part-type="species">huancabambensis</tp:taxon-name-part></tp:taxon-name></italic>, and <italic><tp:taxon-name><tp:taxon-name-part taxon-name-part-type="genus">Paepalanthus</tp:taxon-name-part> <tp:taxon-name-part taxon-name-part-type="species">lodiculoides</tp:taxon-name-part></tp:taxon-name></italic>.</p></caption><graphic xmlns:xlink="http://www.w3.org/1999/xlink" xlink:href="phytokeys-064-001-g008.jpg" position="float" orientation="portrait" xlink:type="simple" id="oo_92250.jpg"/></fig></tp:treatment-sec><ref-list><ref id="B24"><mixed-citation xmlns:xlink="http://www.w3.org/1999/xlink" xlink:type="simple">
          <institution xlink:type="simple">IUCN Standards and Petitions Subcommittee</institution> (<year>2014</year>) <source>Guidelines for using the IUCN Red List Categories and Criteria. Version 11</source>. <publisher-name>Prepared by the Standards and Petitions Subcommittee</publisher-name>. Downloaded from <ext-link xlink:type="simple" ext-link-type="uri" xlink:href="http://www.iucnredlist.org/documents/RedListGuidelines.pdf">http://www.iucnredlist.org/documents/RedListGuidelines.pdf</ext-link> [<date-in-citation content-type="access-date">on 20 July 2015</date-in-citation>]</mixed-citation></ref></ref-list></tp:taxon-treatment>
