# Supplementary material for: The Andean Paepalanthus pilosus complex (Eriocaulaceae): a revision with three new taxa
Source: PhytoKeys. 2016 Jun 13;(64):1–57. doi: 10.3897/phytokeys.64.6864 (PMC4956916; doi:10.3897/phytokeys.64.6864)
Supplement: XML Treatment for Paepalanthus lodiculoides [file phytokeys.64.6864-treatment5.xml]

<!DOCTYPE tp:taxon-treatment
  PUBLIC "-//TaxonX//DTD Taxonomic Treatment Publishing DTD v0 20100105//EN" "tax-treatment-NSO.dtd">
<tp:taxon-treatment xmlns:tp="http://www.plazi.org/taxpub"><tp:treatment-meta><kwd-group><label>Taxon classification</label><kwd><named-content content-type="kingdom">Plantae</named-content></kwd><kwd><named-content content-type="order">Poales</named-content></kwd><kwd><named-content content-type="family">Eriocaulaceae</named-content></kwd></kwd-group><mixed-citation publication-type="journal"><person-group><name><surname>Hensold</surname><given-names>Nancy</given-names></name></person-group><article-title>The Andean <italic><tp:taxon-name><tp:taxon-name-part taxon-name-part-type="genus">Paepalanthus</tp:taxon-name-part> <tp:taxon-name-part taxon-name-part-type="species">pilosus</tp:taxon-name-part></tp:taxon-name></italic> complex (<tp:taxon-name><tp:taxon-name-part taxon-name-part-type="family">Eriocaulaceae</tp:taxon-name-part></tp:taxon-name>): a revision with three new taxa</article-title><source>PhytoKeys</source><day>13</day><month>6</month><year>2016</year><volume>2016</volume><issue>64</issue><fpage>1</fpage><lpage>57</lpage><pub-id pub-id-type="doi">10.3897/phytokeys.64.6864</pub-id></mixed-citation></tp:treatment-meta><tp:nomenclature><label>4.</label><tp:taxon-name>
            <tp:taxon-name-part taxon-name-part-type="genus">Paepalanthus</tp:taxon-name-part>
            <tp:taxon-name-part taxon-name-part-type="species">lodiculoides</tp:taxon-name-part>
          </tp:taxon-name><tp:taxon-authority>Moldenke</tp:taxon-authority><xref ref-type="fig" rid="F2">Figs 2E</xref><xref ref-type="fig" rid="F10">, 10</xref><!--PageBreak--><tp:nomenclature-citation-list><tp:nomenclature-citation><tp:taxon-name>
                <tp:taxon-name-part taxon-name-part-type="genus">Paepalanthus</tp:taxon-name-part> <tp:taxon-name-part taxon-name-part-type="species">lodiculoides</tp:taxon-name-part></tp:taxon-name><comment>Moldenke, Bull. Torrey Bot. Club 68: 68. 1941 [31 Dec 1940].</comment></tp:nomenclature-citation><tp:nomenclature-citation><tp:taxon-name>
                <tp:taxon-name-part taxon-name-part-type="genus">Syngonanthus</tp:taxon-name-part> <tp:taxon-name-part taxon-name-part-type="species">steyermarkii</tp:taxon-name-part></tp:taxon-name><comment>Moldenke, Phytologia 2: 418. 1948. Type: Venezuela. Táchira: Páramo de Tamá, near Venezuelan-Colombian border, 3045–3475 m, 15 July 1944, <italic>J. Steyermark 57372</italic> (holotype: <named-content xmlns:xlink="http://www.w3.org/1999/xlink" content-type="dwc:institutional_code" xlink:type="simple">NY</named-content> [NY00103700]; isotype: F). </comment></tp:nomenclature-citation><tp:nomenclature-citation><tp:taxon-name>
                <tp:taxon-name-part taxon-name-part-type="genus">Paepalanthus</tp:taxon-name-part> <tp:taxon-name-part taxon-name-part-type="species">polytrichoides</tp:taxon-name-part> <tp:taxon-name-part taxon-name-part-type="infraspecific-rank">var.</tp:taxon-name-part> <tp:taxon-name-part taxon-name-part-type="variety">densus</tp:taxon-name-part></tp:taxon-name><comment>Moldenke, Phytologia 8: 392. 1962. Type: Colombia. Cundinamarca: Paramo de Chisacá, around Laguna de Chisacá, 3650–3700 m, 29 Dec 1959, <italic>J. Cuatrecasas &amp; R. Jaramillo M. 25737</italic> (holotype: <named-content xmlns:xlink="http://www.w3.org/1999/xlink" content-type="dwc:institutional_code" xlink:type="simple">LL</named-content>; isotypes: <named-content xmlns:xlink="http://www.w3.org/1999/xlink" content-type="dwc:institutional_code" xlink:type="simple">COL</named-content> [COL000006924], <named-content xmlns:xlink="http://www.w3.org/1999/xlink" content-type="dwc:institutional_code" xlink:type="simple">US</named-content> [US00088389]). </comment></tp:nomenclature-citation><tp:nomenclature-citation><tp:taxon-name>
                <tp:taxon-name-part taxon-name-part-type="genus">Paepalanthus</tp:taxon-name-part> <tp:taxon-name-part taxon-name-part-type="species">lodiculoides</tp:taxon-name-part> <tp:taxon-name-part taxon-name-part-type="infraspecific-rank">var.</tp:taxon-name-part> <tp:taxon-name-part taxon-name-part-type="variety">floccosus</tp:taxon-name-part></tp:taxon-name><comment>Moldenke, Phytologia 32: 47. 1975. Type: Colombia. Boyacá: Paramo de la Sarna, entre Sogamoso y Vado Hondo, 5 km al NE de la Laguna de Tota, 3510 m, 30 Mar 1973, <italic>A. Cleef et al. 9214</italic> (holotype: <named-content xmlns:xlink="http://www.w3.org/1999/xlink" content-type="dwc:institutional_code" xlink:type="simple">COL</named-content> [COL000006910]; isotype: <named-content xmlns:xlink="http://www.w3.org/1999/xlink" content-type="dwc:institutional_code" xlink:type="simple">LL</named-content>, U [U0007809], <named-content xmlns:xlink="http://www.w3.org/1999/xlink" content-type="dwc:institutional_code" xlink:type="simple">US</named-content> [US00088365]). </comment></tp:nomenclature-citation></tp:nomenclature-citation-list></tp:nomenclature><tp:treatment-sec sec-type="material"><title>Type.</title><p>Colombia. Boyacá: Nevado de Cocuy, Alto Valle de las Lagunillas, 4000 m, 12 Sept 1938, <italic>J. Cuatrecasas &amp; H.García Barriga 1537</italic> (holotype: <named-content xmlns:xlink="http://www.w3.org/1999/xlink" content-type="dwc:institutional_code" xlink:type="simple">US</named-content> [US00088366]; isotypes: <named-content xmlns:xlink="http://www.w3.org/1999/xlink" content-type="dwc:institutional_code" xlink:type="simple">BC</named-content> [BC638454], <named-content xmlns:xlink="http://www.w3.org/1999/xlink" content-type="dwc:institutional_code" xlink:type="simple">COL</named-content> [COL000006909], F, <named-content xmlns:xlink="http://www.w3.org/1999/xlink" content-type="dwc:institutional_code" xlink:type="simple">NY</named-content> [NY00102897], P [P00741963]).</p></tp:treatment-sec><tp:treatment-sec sec-type="description"><title>Description.</title><p>Plants compact densely branched mosslike cushions, reportedly up to 23 cm in diameter (<italic>Soderstrom 1262</italic>) and 2 cm high (<xref ref-type="bibr" rid="B48">Pedraza-Peñalosa et al. 2005</xref>). <italic>Leaves</italic> 1.7–5 (–6.5) mm long including broad basal sheath, the sheath often com<!--PageBreak-->prising half or more of the leaf length, the lamina subulate, dark to pale green, ca. 0.25–0.35 mm wide in the middle when mature, apex sharply acute (Loja) to subacute or minutely rounded; leaves densely congested along the short stems, and often half buried in deep woolly pubescence of the stem and lower leaf cilia, the tips glabrous. <italic>Peduncles</italic> (2–) 5–11 mm long, usually exsert 1 mm or more from sheaths and leaf mat at anthesis, obscurely 3-costate and often scurfy-pilose in lower half, rigid, subterete, and glabrous at apex. <italic>Peduncle sheaths</italic> (1.7–) 3–5 mm long, with an oblique scarious, sharp-acuminate to irregular or bifid apex, glabrous or obscurely tufted apically, margins eciliate (but <italic>cf.</italic> <tp:taxon-name><tp:taxon-name-part taxon-name-part-type="genus">Syngonanthus</tp:taxon-name-part> <tp:taxon-name-part taxon-name-part-type="species">steyermarkii</tp:taxon-name-part></tp:taxon-name> type, see below). <italic>Capitula</italic> (1.4–) 2.5–3 mm in diameter. Involucres about equaling flowers; involucral bracts ovate to orbicular-ovate, dark black-brown throughout or paler brown along midvein, tufted at apex with clavate to linear, smooth to slightly tuberculate trichomes. <italic>Flowers</italic> ca. 4–6 per capitulum, sex ratio of capitula varying widely, from flowers all male to mostly female to some mixture of the two, even on same plant, the few flowers mostly peripheral, subtended by broad upper involucral bracts; receptacular bracts only rarely produced, these narrower and more oblong than involucral bracts, and carinate at base. <italic>Pistillate flowers</italic>: Pedicels sclerified, blackish, 0.1–0.15 mm, persisting on receptacle as bumps. <italic>Sepals</italic> broadly elliptic to suborbicular, strongly rounded-cymbiform in fruit, 1.2–1.7 mm long by ca. 0.65 mm wide at middle, 0.35–0.45 mm wide at base, deep blackish brown, sometimes with a pale medial streak, tufted with trichomes at apex. <!--PageBreak--><italic>Petals</italic> oblong-obovate to broadly spatulate, acute-erose to acuminate, 1.1–1.6 mm × 0.4–0.7 mm, cream to nearly black, the distal half moderately pilose on both surfaces in two submedial or submarginal bands. <italic>Gynoecium</italic> at anthesis with ovary ca. 0.3 mm, style column 0.3 mm, nectaries ca. 0.35–0.6 mm, the glandular portion about equaling the stalk, clavate, the papillae soft and membranous, concentrated at apex but scattered along outside, colorless or tinged orange-brown at base, style branches 0.7–0.9 mm, brownish. Seeds 0.55–0.6 mm long, reticulate with short pseudotrichomes; locule wall thin, dehiscent or in some specimens observed adhering to the seeds, and the locules splitting apart without dehiscing (perhaps only in dry material). <italic>Staminate flowers</italic>: Pedicels 0.15–0.25 mm, brown. Sepals broadly spatulate, blackish toward apex, tufted; corolla with narrow membranous anthophore and broad tube with acute to acuminate lobes; anthers cream, exsert; the nectaries only half-equaling the corolla sinuses.</p></tp:treatment-sec><tp:treatment-sec sec-type="Phenology"><title>Phenology.</title><p>In Peru, flowering May–June (early in dry season); in Ecuador, September; in Colombia and Venezuela, July–Sept and Nov–March. <xref ref-type="bibr" rid="B48">Pedraza-Peñalosa et al. (2005)</xref> reports flowering times similar to <italic><tp:taxon-name><tp:taxon-name-part taxon-name-part-type="genus">Paepalanthus</tp:taxon-name-part> <tp:taxon-name-part taxon-name-part-type="species">pilosus</tp:taxon-name-part></tp:taxon-name></italic> at Chisaca, corresponding to the “little dry season.”</p></tp:treatment-sec><tp:treatment-sec sec-type="distribution"><title>Distribution.</title><p>Colombia (Eastern Cordillera); Bogotá D.C., Boyacá, Cundinamarca, Santander. Venezuela (Paramo de Tamá): Táchira. Ecuador: Loja. Peru: Piura. This is the first report of the species from Peru. (Fig. <xref ref-type="fig" rid="F8">8</xref>)</p></tp:treatment-sec><tp:treatment-sec sec-type="habitat"><title>Habitat.</title><p>In paramo, at (3000–) 3300–4000 m. Cited by some authors as characteristic of very wet páramo of lake margins, bogs, and in grass paramo (<xref ref-type="bibr" rid="B34">Madriñán and Zapata 2001</xref>, <xref ref-type="bibr" rid="B48">Pedraza-Peñalosa et al. 2005</xref>). However <xref ref-type="bibr" rid="B8">Cleef (1981)</xref> reports <tp:taxon-name><tp:taxon-name-part taxon-name-part-type="genus">Paepalanthus</tp:taxon-name-part> <tp:taxon-name-part taxon-name-part-type="species">lodiculoides</tp:taxon-name-part> <tp:taxon-name-part taxon-name-part-type="infraspecific-rank">var.</tp:taxon-name-part> <tp:taxon-name-part taxon-name-part-type="variety">floccosus</tp:taxon-name-part></tp:taxon-name> from the “upper zone of atmospherically dry [bunchgrass] páramo,” on the west side of the Eastern Cordillera, and the typical variety from “lower bamboo páramo” on atmospherically wet (east) slopes.</p></tp:treatment-sec><tp:treatment-sec sec-type="Conservation notes"><title>Conservation notes.</title><p>Known from two disjunct bands of paramo, one 420 km long in the north, and one about 100 km long in the south, under cool wet conditions.</p></tp:treatment-sec><tp:treatment-sec sec-type="discussion"><title>Discussion.</title><p>
            <italic><tp:taxon-name><tp:taxon-name-part taxon-name-part-type="genus">Paepalanthus</tp:taxon-name-part> <tp:taxon-name-part taxon-name-part-type="species">lodiculoides</tp:taxon-name-part></tp:taxon-name></italic> is easily distinguished from all other species in the group by the tiny moss-like leaves, delicate peduncles, and small capitula. The diaspores enclosed by persistent sepals and petals are similar to those of <italic><tp:taxon-name><tp:taxon-name-part taxon-name-part-type="genus">Paepalanthus</tp:taxon-name-part> <tp:taxon-name-part taxon-name-part-type="species">caryonauta</tp:taxon-name-part></tp:taxon-name></italic>. According to <xref ref-type="bibr" rid="B34">Madriñán and Zapata (2001)</xref> this species forms larger and more compact cushions than <italic><tp:taxon-name><tp:taxon-name-part taxon-name-part-type="genus">Paepalanthus</tp:taxon-name-part> <tp:taxon-name-part taxon-name-part-type="species">pilosus</tp:taxon-name-part></tp:taxon-name></italic> at Páramo Chingaza, Cundinamarca. <xref ref-type="bibr" rid="B48">Pedraza-Peñalosa et al. (2005)</xref> describe the cushions as less than 2 cm tall, or only about half as tall as those of sympatric <italic><tp:taxon-name><tp:taxon-name-part taxon-name-part-type="genus">Paepalanthus</tp:taxon-name-part> <tp:taxon-name-part taxon-name-part-type="species">pilosus</tp:taxon-name-part></tp:taxon-name></italic> (“<italic><tp:taxon-name><tp:taxon-name-part taxon-name-part-type="genus">Paepalanthus</tp:taxon-name-part> <tp:taxon-name-part taxon-name-part-type="species">karstenii</tp:taxon-name-part></tp:taxon-name></italic>”). The branch architecture is similar to the other species but the dense cushions are sometimes distinguished by the many soft, nearly upright stems tightly packed together, possibly on wetter sites. Other individuals have shorter, more rigid stems and shorter branchlets. There are also pronounced differences in the amount of stem pubescence and leaf coloration. A densely white-woolly form with long hairs on the stems and lower leaf margins was described as <tp:taxon-name><tp:taxon-name-part taxon-name-part-type="genus">Paepalanthus</tp:taxon-name-part> <tp:taxon-name-part taxon-name-part-type="species">lodiculoides</tp:taxon-name-part> <tp:taxon-name-part taxon-name-part-type="infraspecific-rank">var.</tp:taxon-name-part> <tp:taxon-name-part taxon-name-part-type="variety">floccosus</tp:taxon-name-part></tp:taxon-name>, but treated as a synonym by <xref ref-type="bibr" rid="B33">Luteyn (1999)</xref>. That synonymy is provisionally accepted here, since other characteristics are the same, and the difference in pubescence seems likely due to environmental variation. A photograph of mature ring-shaped cushions of the floccose form was published by <xref ref-type="bibr" rid="B42">Moldenke (1976</xref>, p. 50).</p><!--PageBreak--><p>This species is also unique in the complex for the variable sex ratios of the capitula, which may be all staminate to mostly pistillate on the same plant. Capitula with exclusively pistillate flowers were not observed. <xref ref-type="bibr" rid="B48">Pedraza-Peñalosa et al. (2005)</xref> describe capitula with staminate flowers peripheral, but this was not observed in herbarium material.</p><p>The type of <italic><tp:taxon-name><tp:taxon-name-part taxon-name-part-type="genus">Syngonanthus</tp:taxon-name-part> <tp:taxon-name-part taxon-name-part-type="species">steyermarkii</tp:taxon-name-part></tp:taxon-name></italic> Moldenke is the northernmost record of the species. It differs by the shorter peduncles (2–3 mm vs. 5–11 mm), shorter sheaths (1.7–2.2 mm vs. 3–5 mm) and capitula only about half the diameter of other specimens (1.4–1.5 mm vs 2.5–3 mm). The peduncle sheaths of this specimen are also abnormally developed, the apical lobe resembling an involucral bract in color and texture. Steyermark described the habitat as a limestone outcrop, which, if true, would be unusual for <tp:taxon-name><tp:taxon-name-part taxon-name-part-type="family">Eriocaulaceae</tp:taxon-name-part></tp:taxon-name>, which almost universally occur on acidic substrates.</p><p>The three names cited in synonymy here were first cited as synonyms by <xref ref-type="bibr" rid="B33">Luteyn (1999)</xref> at my suggestion.</p></tp:treatment-sec><tp:treatment-sec sec-type="material"><title>Additional specimens examined.</title><p>
            <bold>COLOMBIA. Bogotá, D.C.</bold>: Sumapaz, Páramo de Chisacá, 3900 m, 9–11 Nov 1958, <italic>Barclay &amp; Juajibioy 6113</italic> (F,<named-content xmlns:xlink="http://www.w3.org/1999/xlink" content-type="dwc:institutional_code" xlink:type="simple">MO</named-content>); 22 Mar 1959, <italic>Barclay 7183</italic> (<named-content xmlns:xlink="http://www.w3.org/1999/xlink" content-type="dwc:institutional_code" xlink:type="simple">MO</named-content>); Parque Natural de Sumapaz, La Union – La Pedregal 3350–3720 m, 13–15 Jan 1997, <italic>Betancur 6935</italic> (<named-content xmlns:xlink="http://www.w3.org/1999/xlink" content-type="dwc:institutional_code" xlink:type="simple">MO</named-content>); Páramo Chisacá, 3680–3700 m, 16 Sep 1961, <italic>Cuatrecasas &amp; Jaramillo 25987</italic> (F); Andabobos, 3720–3760 m, 8 Jan 1969, <italic>Cuatrecasas &amp; Idrobo 27054</italic> (F); Páramo Chisacá, 3596 m, 26 Sep 1966, <italic>Soderstrom 1262</italic> (<named-content xmlns:xlink="http://www.w3.org/1999/xlink" content-type="dwc:institutional_code" xlink:type="simple">MO</named-content>); Lagunas de Chisacá, 3600 m, 15 Feb 1964, <italic>Uribe 4672</italic> (<named-content xmlns:xlink="http://www.w3.org/1999/xlink" content-type="dwc:institutional_code" xlink:type="simple">MO</named-content>). <bold>Boyacá</bold>: Nevado del Cocuy, valle de Las Lagunillas, 4000–4300 m, 12 Sep 1938, <italic>Cuatrecasas 1537</italic> (F); Páramo del Pedrisco, km 270 Sogamoso – Pajarito, 3000 m, 27 Aug 1953, <italic>Langenheim 3589</italic> (F,<named-content xmlns:xlink="http://www.w3.org/1999/xlink" content-type="dwc:institutional_code" xlink:type="simple">MO</named-content>); <bold>Santander</bold>: Paramo de Almorzadero, 3600 m, 1 Jan 1960, <italic>Barclay 10412</italic> (<named-content xmlns:xlink="http://www.w3.org/1999/xlink" content-type="dwc:institutional_code" xlink:type="simple">MO</named-content>). <bold>ECUADOR. Loja</bold>: Muletrack Amaluza – Palanda, 3350–3450 m, 22 Sep 1976, <italic>Øllgaard &amp; Balslev 9717</italic> (F). <bold>PERU. Piura</bold>: Huancabamba, El Talanco, 13 Jun 1961, <italic>Acleto 572</italic> (<named-content xmlns:xlink="http://www.w3.org/1999/xlink" content-type="dwc:institutional_code" xlink:type="simple">USM</named-content> [photo]), 3400 m, 12 Jun 1961, <italic>Friedberg 256</italic> (<named-content xmlns:xlink="http://www.w3.org/1999/xlink" content-type="dwc:institutional_code" xlink:type="simple">USM</named-content> [photo]); Huancabamba, Huaringas, 3957 m, May 1984, <italic>H. Ochoa 13</italic> (<named-content xmlns:xlink="http://www.w3.org/1999/xlink" content-type="dwc:institutional_code" xlink:type="simple">USM</named-content> [photo]).</p><fig id="F10" position="float" orientation="portrait"><label>Figure 10.</label><caption><p>
          <italic><tp:taxon-name><tp:taxon-name-part taxon-name-part-type="genus">Paepalanthus</tp:taxon-name-part> <tp:taxon-name-part taxon-name-part-type="species">lodiculoides</tp:taxon-name-part></tp:taxon-name></italic>. <bold>A</bold> Habit <bold>B−H</bold> Pistillate flower and fruit <bold>B</bold> Petal, adaxial <bold>C</bold> Petal, abaxial <bold>D</bold> Gynoecium (ovary abortive, atypical.) <bold>E</bold> Mature diaspore <bold>F−G</bold> Diaspore (<bold>F</bold>) with sepals removed (<bold>G</bold>) <bold>H</bold> Seed. (<bold>A</bold> <italic>Cuatrecasas 25987</italic> <bold>B−D</bold> <italic>Barclay 6113</italic> <bold>E−G</bold> <italic>Øllgaard 9717</italic> <bold>H</bold> <italic>Steyermark 57372</italic>)</p></caption><graphic xmlns:xlink="http://www.w3.org/1999/xlink" xlink:href="phytokeys-064-001-g010.jpg" position="float" orientation="portrait" xlink:type="simple" id="oo_92252.jpg"/></fig></tp:treatment-sec><tp:treatment-sec><!--Section generated to contain objects referenced in tp:taxon-treatment.--><fig id="F2" position="float" orientation="portrait"><label>Figure 2.</label><caption><p>Capitula and leaf tips of <italic><tp:taxon-name><tp:taxon-name-part taxon-name-part-type="genus">Paepalanthus</tp:taxon-name-part> <tp:taxon-name-part taxon-name-part-type="species">pilosus</tp:taxon-name-part></tp:taxon-name></italic> and relatives <bold>A−E</bold> Fruiting capitula with diaspores; sepals detaching (<bold>A, D</bold>) or intact (<bold>C, E</bold>) <bold>A</bold> <italic><tp:taxon-name><tp:taxon-name-part taxon-name-part-type="genus">Paepalanthus</tp:taxon-name-part> <tp:taxon-name-part taxon-name-part-type="species">dendroides</tp:taxon-name-part></tp:taxon-name></italic> <bold>B−C</bold> <italic><tp:taxon-name><tp:taxon-name-part taxon-name-part-type="genus">Paepalanthus</tp:taxon-name-part> <tp:taxon-name-part taxon-name-part-type="species">caryonauta</tp:taxon-name-part></tp:taxon-name></italic> <bold>D</bold> <tp:taxon-name><tp:taxon-name-part taxon-name-part-type="genus">Paepalanthus</tp:taxon-name-part> <tp:taxon-name-part taxon-name-part-type="species">pilosus</tp:taxon-name-part> <tp:taxon-name-part taxon-name-part-type="infraspecific-rank">var.</tp:taxon-name-part> <tp:taxon-name-part taxon-name-part-type="variety">pilosus</tp:taxon-name-part></tp:taxon-name> <bold>E</bold> <italic><tp:taxon-name><tp:taxon-name-part taxon-name-part-type="genus">Paepalanthus</tp:taxon-name-part> <tp:taxon-name-part taxon-name-part-type="species">lodiculoides</tp:taxon-name-part></tp:taxon-name></italic> <bold>F−J</bold> <tp:taxon-name><tp:taxon-name-part taxon-name-part-type="genus">Paepalanthus</tp:taxon-name-part> <tp:taxon-name-part taxon-name-part-type="species">pilosus</tp:taxon-name-part> <tp:taxon-name-part taxon-name-part-type="infraspecific-rank">var.</tp:taxon-name-part> <tp:taxon-name-part taxon-name-part-type="variety">pilosus</tp:taxon-name-part></tp:taxon-name>, involucral bract variation. Arrows = tips of the torn peduncle sheath. (<bold>A</bold> <italic>Davidse 28991</italic> <bold>B</bold> <italic>Barclay 5176</italic>, Ecuador <bold>C</bold> <italic>Dudley 11060</italic>, Peru <bold>D</bold> <italic>Cuatrecasas 25574</italic> <bold>E</bold> <italic>Øllgaard 9717</italic> <bold>F</bold> <italic>Cuatrecasas 25882</italic> <bold>G</bold> <italic>Cuatrecasas 5553</italic> <bold>H</bold> <italic>Øllgaard 9557</italic> <bold>I</bold> <italic>Cano 16840</italic> <bold>J</bold> <italic>Jørgensen 2366</italic>.)</p></caption><graphic xmlns:xlink="http://www.w3.org/1999/xlink" xlink:href="phytokeys-064-001-g002.jpg" position="float" orientation="portrait" xlink:type="simple" id="oo_92244.jpg"/></fig><fig id="F8" position="float" orientation="portrait"><label>Figure 8.</label><caption><p>Distribution of <italic><tp:taxon-name><tp:taxon-name-part taxon-name-part-type="genus">Paepalanthus</tp:taxon-name-part> <tp:taxon-name-part taxon-name-part-type="species">dendroides</tp:taxon-name-part></tp:taxon-name></italic>, <italic><tp:taxon-name><tp:taxon-name-part taxon-name-part-type="genus">Paepalanthus</tp:taxon-name-part> <tp:taxon-name-part taxon-name-part-type="species">huancabambensis</tp:taxon-name-part></tp:taxon-name></italic>, and <italic><tp:taxon-name><tp:taxon-name-part taxon-name-part-type="genus">Paepalanthus</tp:taxon-name-part> <tp:taxon-name-part taxon-name-part-type="species">lodiculoides</tp:taxon-name-part></tp:taxon-name></italic>.</p></caption><graphic xmlns:xlink="http://www.w3.org/1999/xlink" xlink:href="phytokeys-064-001-g008.jpg" position="float" orientation="portrait" xlink:type="simple" id="oo_92250.jpg"/></fig></tp:treatment-sec><ref-list><ref id="B48"><mixed-citation xmlns:xlink="http://www.w3.org/1999/xlink" xlink:type="simple">
          <person-group><name name-style="western"><surname>Pedraza-Peñalosa</surname><given-names>P</given-names></name><name name-style="western"><surname>Betancur</surname><given-names>J</given-names></name><name name-style="western"><surname>Franco-Rosselli</surname><given-names>P</given-names></name></person-group> (<year>2005</year>) <source>Chisacá, un recorrido por los páramos andinos</source>. <edition>2nd ed</edition>. <publisher-name>Instituto de Ciencias Naturales e Instituto de Investigación de Recursos Biológicos Alexander von Humboldt</publisher-name>. <publisher-loc>Bogotá</publisher-loc>, <size units="page">340 pp</size>. <ext-link xlink:type="simple" ext-link-type="uri" xlink:href="http://www.researchgate.net/publication/266328313_CHISAC_UN_RECORRIDO_POR_LOS_PRAMOS_ANDINOS">http://www.researchgate.net/publication/266328313_CHISAC_UN_RECORRIDO_POR_LOS_PRAMOS_ANDINOS</ext-link></mixed-citation></ref><ref id="B34"><mixed-citation xmlns:xlink="http://www.w3.org/1999/xlink" xlink:type="simple">
          <person-group><name name-style="western"><surname>Madriñán</surname><given-names>S</given-names></name><name name-style="western"><surname>Zapata</surname><given-names>F</given-names></name></person-group> (<year>2001</year>) <source>Flora Ilustrada del Páramo de Chingaza, Colombia</source>. <publisher-name>Laboratorio de Botánica &amp; Sistemática, Universidad de los Andes</publisher-name>, <publisher-loc>Bogotá</publisher-loc>. <ext-link xlink:type="simple" ext-link-type="uri" xlink:href="https://chingaza.uniandes.edu.co/FIC/">https://chingaza.uniandes.edu.co/FIC/</ext-link> [<date-in-citation content-type="access-date">on 8 June 2014</date-in-citation>]</mixed-citation></ref><ref id="B8"><mixed-citation xmlns:xlink="http://www.w3.org/1999/xlink" xlink:type="simple">
          <person-group><name name-style="western"><surname>Cleef</surname><given-names>AM</given-names></name></person-group> (<year>1981</year>) <article-title>The vegetation of the páramos of the Colombian Cordillera Oriental.</article-title> <source>Dissertationes Botanicae</source> <volume>61</volume>: <fpage>1</fpage>–<lpage>320</lpage>.</mixed-citation></ref><ref id="B33"><mixed-citation xmlns:xlink="http://www.w3.org/1999/xlink" xlink:type="simple">
          <person-group><name name-style="western"><surname>Luteyn</surname><given-names>JL</given-names></name></person-group> (<year>1999</year>) <article-title>Páramos: a checklist of plant diversity, geographical distribution and botanical literature.</article-title> <source>Memoirs of the New York Botanical Garden</source> <volume>84</volume>: <fpage>1</fpage>–<lpage>278</lpage>.</mixed-citation></ref><ref id="B42"><mixed-citation xmlns:xlink="http://www.w3.org/1999/xlink" xlink:type="simple">
          <person-group><name name-style="western"><surname>Moldenke</surname><given-names>HN</given-names></name></person-group> (<year>1976</year>) <article-title>Additional notes on the <tp:taxon-name><tp:taxon-name-part taxon-name-part-type="family">Eriocaulaceae</tp:taxon-name-part></tp:taxon-name>. LIX.</article-title> <source>Phytologia</source> <volume>33</volume>: <fpage>9</fpage>–<lpage>58</lpage>. doi: <ext-link xlink:type="simple" ext-link-type="doi" xlink:href="10.5962/bhl.part.16779">10.5962/bhl.part.16779</ext-link></mixed-citation></ref></ref-list></tp:taxon-treatment>
