# Supplementary material for: The Andean Paepalanthus pilosus complex (Eriocaulaceae): a revision with three new taxa
Source: PhytoKeys. 2016 Jun 13;(64):1–57. doi: 10.3897/phytokeys.64.6864 (PMC4956916; doi:10.3897/phytokeys.64.6864)
Supplement: XML Treatment for Paepalanthus pilosus [file phytokeys.64.6864-treatment6.xml]

<!DOCTYPE tp:taxon-treatment
  PUBLIC "-//TaxonX//DTD Taxonomic Treatment Publishing DTD v0 20100105//EN" "tax-treatment-NSO.dtd">
<tp:taxon-treatment xmlns:tp="http://www.plazi.org/taxpub"><tp:treatment-meta><kwd-group><label>Taxon classification</label><kwd><named-content content-type="kingdom">Plantae</named-content></kwd><kwd><named-content content-type="order">Poales</named-content></kwd><kwd><named-content content-type="family">Eriocaulaceae</named-content></kwd></kwd-group><mixed-citation publication-type="journal"><person-group><name><surname>Hensold</surname><given-names>Nancy</given-names></name></person-group><article-title>The Andean <italic><tp:taxon-name><tp:taxon-name-part taxon-name-part-type="genus">Paepalanthus</tp:taxon-name-part> <tp:taxon-name-part taxon-name-part-type="species">pilosus</tp:taxon-name-part></tp:taxon-name></italic> complex (<tp:taxon-name><tp:taxon-name-part taxon-name-part-type="family">Eriocaulaceae</tp:taxon-name-part></tp:taxon-name>): a revision with three new taxa</article-title><source>PhytoKeys</source><day>13</day><month>6</month><year>2016</year><volume>2016</volume><issue>64</issue><fpage>1</fpage><lpage>57</lpage><pub-id pub-id-type="doi">10.3897/phytokeys.64.6864</pub-id></mixed-citation></tp:treatment-meta><tp:nomenclature><label>5.</label><tp:taxon-name>
            <tp:taxon-name-part taxon-name-part-type="genus">Paepalanthus</tp:taxon-name-part>
            <tp:taxon-name-part taxon-name-part-type="species">pilosus</tp:taxon-name-part>
          </tp:taxon-name><tp:taxon-authority>(Kunth in H.B.K.) Kunth</tp:taxon-authority><tp:nomenclature-citation-list><tp:nomenclature-citation><tp:taxon-name>
                <tp:taxon-name-part taxon-name-part-type="genus">Paepalanthus</tp:taxon-name-part> <tp:taxon-name-part taxon-name-part-type="species">pilosus</tp:taxon-name-part></tp:taxon-name><comment>(Kunth in H.B.K.) Kunth, Enum. Pl. 3: 518. 1841.</comment></tp:nomenclature-citation><tp:nomenclature-citation><tp:taxon-name>
                <tp:taxon-name-part taxon-name-part-type="genus">Eriocaulon</tp:taxon-name-part> <tp:taxon-name-part taxon-name-part-type="species">pilosum</tp:taxon-name-part></tp:taxon-name><comment>Kunth in H.B.K., Nov. Gen. Sp. (quarto ed.) 1: 251–252. 1815 [1816]. Type: Colombia. Cundinamarca: “Crescit in frigidis montanae planitiei Bogotensis inter Suba et Suacha, alt. 1340 hex.,” Jul 1801, <italic>Bonpland &amp; Humboldt s.n.</italic> (lectotype, here designated: B [B_10_0243899] in part, as to plants mounted on left and right side of sheet. The plant mounted in the center of the sheet is <tp:taxon-name><tp:taxon-name-part taxon-name-part-type="genus">Paepalanthus</tp:taxon-name-part> <tp:taxon-name-part taxon-name-part-type="species">dendroides</tp:taxon-name-part></tp:taxon-name> (Kunth) Kunth. Syntypes: B [B-W 2371], <named-content xmlns:xlink="http://www.w3.org/1999/xlink" content-type="dwc:institutional_code" xlink:type="simple">HAL</named-content> [HAL0109743], P [P01762720]). </comment></tp:nomenclature-citation><!--PageBreak--><tp:nomenclature-citation><tp:taxon-name>?<tp:taxon-name-part taxon-name-part-type="genus">Eriocaulon</tp:taxon-name-part> <tp:taxon-name-part taxon-name-part-type="species">selaginoides</tp:taxon-name-part></tp:taxon-name><comment>Benth., Pl. Hartw. 260. 1846.  Type: Colombia. Cauca: Popayán, near Laguna de Guanacas, 12,000 ft, [yr 1842], <italic>K. T. Hartweg 1445</italic> (holotype: K [K000640107]; isotypes: K [K000640106], B, <named-content xmlns:xlink="http://www.w3.org/1999/xlink" content-type="dwc:institutional_code" xlink:type="simple">BM</named-content> [BM000793062], E [E00319822], <named-content xmlns:xlink="http://www.w3.org/1999/xlink" content-type="dwc:institutional_code" xlink:type="simple">LE</named-content> [LE00001221]) </comment></tp:nomenclature-citation><tp:nomenclature-citation><tp:taxon-name>?<tp:taxon-name-part taxon-name-part-type="genus">Paepalanthus</tp:taxon-name-part> <tp:taxon-name-part taxon-name-part-type="species">selaginoides</tp:taxon-name-part></tp:taxon-name><comment>(Benth.) Körn., Fl. Bras. 3(1): 362. 1863.  Type: Based on <tp:taxon-name><tp:taxon-name-part taxon-name-part-type="genus">Eriocaulon</tp:taxon-name-part> <tp:taxon-name-part taxon-name-part-type="species">selaginoides</tp:taxon-name-part></tp:taxon-name> Benth. </comment></tp:nomenclature-citation><tp:nomenclature-citation><tp:taxon-name>
                <tp:taxon-name-part taxon-name-part-type="genus">Dupatya</tp:taxon-name-part> <tp:taxon-name-part taxon-name-part-type="species">pilosa</tp:taxon-name-part></tp:taxon-name><comment>(Kunth) Kuntze, Revis. Gen. Pl. 2: 746. 1891. Type: Based on <tp:taxon-name><tp:taxon-name-part taxon-name-part-type="genus">Eriocaulon</tp:taxon-name-part> <tp:taxon-name-part taxon-name-part-type="species">pilosum</tp:taxon-name-part></tp:taxon-name> Kunth in H.B.K. </comment></tp:nomenclature-citation><tp:nomenclature-citation><tp:taxon-name>
                <tp:taxon-name-part taxon-name-part-type="genus">Paepalanthus</tp:taxon-name-part> <tp:taxon-name-part taxon-name-part-type="species">kupperi</tp:taxon-name-part></tp:taxon-name><comment>Suess., Bot. Jahrb. 72: 293, t. 3, fig. 8. 1942. Type: Costa Rica. Cartago/Limón/San José: [Cerro] Chirripó Grande, 3450 m, <italic>W. Kupper 1315</italic> (holotype: M [M0137218]; isotype: <named-content xmlns:xlink="http://www.w3.org/1999/xlink" content-type="dwc:institutional_code" xlink:type="simple">LL</named-content>) </comment></tp:nomenclature-citation><tp:nomenclature-citation><tp:taxon-name>
                <tp:taxon-name-part taxon-name-part-type="genus">Paepalanthus</tp:taxon-name-part> <tp:taxon-name-part taxon-name-part-type="species">espinosianus</tp:taxon-name-part></tp:taxon-name><comment>Moldenke, Phytologia 2: 228. 1947. Type. Ecuador Morona-Santiago: trail between Pailas and El Pan, 3400 m, 10 Sep 1943, <italic>J.A. Steyermark 54342</italic> (holotype: <named-content xmlns:xlink="http://www.w3.org/1999/xlink" content-type="dwc:institutional_code" xlink:type="simple">NY</named-content>; isotypes: F, <named-content xmlns:xlink="http://www.w3.org/1999/xlink" content-type="dwc:institutional_code" xlink:type="simple">US</named-content> [US00088348]). </comment></tp:nomenclature-citation><tp:nomenclature-citation><tp:taxon-name>
                <tp:taxon-name-part taxon-name-part-type="genus">Paepalanthus</tp:taxon-name-part> <tp:taxon-name-part taxon-name-part-type="species">loxensis</tp:taxon-name-part></tp:taxon-name><comment>Moldenke, Phytologia 2: 229. 1947. Type: Ecuador. Loja: between Tambo Cachiyacu, La Entrada, and Nudo de Sabanilla, 2500–3500 m, 7 Oct 1943, <italic>J. A. Steyermark 54452</italic> [‘<italic>54432</italic>' in protologue] (holotype: <named-content xmlns:xlink="http://www.w3.org/1999/xlink" content-type="dwc:institutional_code" xlink:type="simple">NY</named-content>; isotypes: F, <named-content xmlns:xlink="http://www.w3.org/1999/xlink" content-type="dwc:institutional_code" xlink:type="simple">GH</named-content> [GH00028921], <named-content xmlns:xlink="http://www.w3.org/1999/xlink" content-type="dwc:institutional_code" xlink:type="simple">US</named-content> [US00088367]). </comment></tp:nomenclature-citation><tp:nomenclature-citation><tp:taxon-name>
                <tp:taxon-name-part taxon-name-part-type="genus">Paepalanthus</tp:taxon-name-part> <tp:taxon-name-part taxon-name-part-type="species">subsessilis</tp:taxon-name-part></tp:taxon-name><comment>Moldenke, Phytologia 2: 232.1947. Type: Venezuela. Lara: between Buenos Aires and Páramo de las Rosas, 2285–3290 m, 11 Feb 1944, <italic>J. Steyermark 55495</italic> (holotype: <named-content xmlns:xlink="http://www.w3.org/1999/xlink" content-type="dwc:institutional_code" xlink:type="simple">NY</named-content>; isotypes: F, <named-content xmlns:xlink="http://www.w3.org/1999/xlink" content-type="dwc:institutional_code" xlink:type="simple">US</named-content> [US00088407], <named-content xmlns:xlink="http://www.w3.org/1999/xlink" content-type="dwc:institutional_code" xlink:type="simple">VEN</named-content> [VEN31215]). </comment></tp:nomenclature-citation><tp:nomenclature-citation><tp:taxon-name>
                <tp:taxon-name-part taxon-name-part-type="genus">Paepalanthus</tp:taxon-name-part> <tp:taxon-name-part taxon-name-part-type="species">schultesii</tp:taxon-name-part></tp:taxon-name><comment>Moldenke, Bot. Mus. Leafl. 16(4): 65. 1953. <bold>Syn. nov.</bold> Type: Colombia. Cundinamarca: Macizo de Bogotá, Quebrada de Chapinero, 9000 ft, 24 Sep 1941, <italic>R. E. Schultes 1024</italic> (holotype: <named-content xmlns:xlink="http://www.w3.org/1999/xlink" content-type="dwc:institutional_code" xlink:type="simple">NY</named-content>). </comment></tp:nomenclature-citation><tp:nomenclature-citation><tp:taxon-name>
                <tp:taxon-name-part taxon-name-part-type="genus">Paepalanthus</tp:taxon-name-part> <tp:taxon-name-part taxon-name-part-type="species">dennisii</tp:taxon-name-part></tp:taxon-name><comment>Moldenke, Phytologia 7: 88. 1959. ‘<italic>dennisi</italic>.’ Type citation corrected by Moldenke, Phytologia 7: 120. 1959. <bold>Syn. nov.</bold> Type: Venezuela Merida: Mucubaji, Sierra de Santo Domingo, 3550 m, 26 Aug 1958, <italic>R. W. G. Dennis s.n.</italic> (holotype: K [K000640179]; isotype: <named-content xmlns:xlink="http://www.w3.org/1999/xlink" content-type="dwc:institutional_code" xlink:type="simple">LL</named-content>). </comment></tp:nomenclature-citation><tp:nomenclature-citation><tp:taxon-name>
                <tp:taxon-name-part taxon-name-part-type="genus">Paepalanthus</tp:taxon-name-part> <tp:taxon-name-part taxon-name-part-type="species">karstenii</tp:taxon-name-part> <tp:taxon-name-part taxon-name-part-type="infraspecific-rank">var.</tp:taxon-name-part> <tp:taxon-name-part taxon-name-part-type="variety">minimus</tp:taxon-name-part></tp:taxon-name><comment>Moldenke, Phytologia 30: 15. 1975. <bold>Syn. nov.</bold> Type: Colombia. Cundinamarca: Laguna de Verjón, 27 Jul 1917, <italic>Bro. Aristé Joseph A.73</italic> (holotype: <named-content xmlns:xlink="http://www.w3.org/1999/xlink" content-type="dwc:institutional_code" xlink:type="simple">US</named-content> [US0088357]; isotype: <named-content xmlns:xlink="http://www.w3.org/1999/xlink" content-type="dwc:institutional_code" xlink:type="simple">LL</named-content>). </comment></tp:nomenclature-citation><tp:nomenclature-citation><tp:taxon-name>
                <tp:taxon-name-part taxon-name-part-type="genus">Paepalanthus</tp:taxon-name-part> <tp:taxon-name-part taxon-name-part-type="species">karstenii</tp:taxon-name-part> <tp:taxon-name-part taxon-name-part-type="infraspecific-rank">var.</tp:taxon-name-part> <tp:taxon-name-part taxon-name-part-type="variety">subsessilis</tp:taxon-name-part></tp:taxon-name><comment>(Moldenke) Moldenke, Phytologia 32: 47. 1975. Type: Based on <tp:taxon-name><tp:taxon-name-part taxon-name-part-type="genus">Paepalanthus</tp:taxon-name-part> <tp:taxon-name-part taxon-name-part-type="species">subsessilis</tp:taxon-name-part></tp:taxon-name> Moldenke </comment></tp:nomenclature-citation></tp:nomenclature-citation-list></tp:nomenclature><tp:treatment-sec sec-type="material"><title>Type.</title><p>Based on <italic><tp:taxon-name><tp:taxon-name-part taxon-name-part-type="genus">Eriocaulon</tp:taxon-name-part> <tp:taxon-name-part taxon-name-part-type="species">pilosum</tp:taxon-name-part></tp:taxon-name></italic> Kunth in H.B.K.</p></tp:treatment-sec><tp:treatment-sec sec-type="Misapplied names"><title>Misapplied names.</title><p>
            <italic><tp:taxon-name><tp:taxon-name-part taxon-name-part-type="genus">Eriocaulon</tp:taxon-name-part> <tp:taxon-name-part taxon-name-part-type="species">microcephalum</tp:taxon-name-part></tp:taxon-name></italic> <italic>sensu</italic> <xref ref-type="bibr" rid="B60">Standley (1937)</xref>, non Kunth in H.B.K.; <italic><tp:taxon-name><tp:taxon-name-part taxon-name-part-type="genus">Paepalanthus</tp:taxon-name-part> <tp:taxon-name-part taxon-name-part-type="species">dendroides</tp:taxon-name-part></tp:taxon-name></italic> sensu <xref ref-type="bibr" rid="B34">Madriñán and Zapata (2001)</xref>, in part, <italic>non</italic> (Kunth in H.B.K.) Kunth; <italic><tp:taxon-name><tp:taxon-name-part taxon-name-part-type="genus">Paepalanthus</tp:taxon-name-part> <tp:taxon-name-part taxon-name-part-type="species">karstenii</tp:taxon-name-part></tp:taxon-name></italic> sensu <xref ref-type="bibr" rid="B37">Moldenke (1952</xref>, <xref ref-type="bibr" rid="B39">1975a</xref>, <xref ref-type="bibr" rid="B42">1976</xref>, <xref ref-type="bibr" rid="B44">1983</xref>) in large part, <xref ref-type="bibr" rid="B13">Espinosa (1997)</xref>, <xref ref-type="bibr" rid="B8">Cleef (1981)</xref>, <xref ref-type="bibr" rid="B34">Madriñán and Zapata (2001)</xref>, <xref ref-type="bibr" rid="B48">Pedraza-Peñalosa et al. (2005)</xref>, <xref ref-type="bibr" rid="B51">Rangel-Ch. et al. (1997)</xref>, (<xref ref-type="bibr" rid="B2">Aubert et al. 2014a</xref>,<xref ref-type="bibr" rid="B3">b</xref>), among others.</p><!--PageBreak--></tp:treatment-sec><ref-list><ref id="B60"><mixed-citation xmlns:xlink="http://www.w3.org/1999/xlink" xlink:type="simple">
          <person-group><name name-style="western"><surname>Standley</surname><given-names>PC</given-names></name></person-group> (<year>1937</year>) <article-title><tp:taxon-name><tp:taxon-name-part taxon-name-part-type="family">Eriocaulaceae</tp:taxon-name-part></tp:taxon-name>.</article-title> In: <source>Flora of Costa Rica, Publications of the Field Museum of Natural History</source>, <series>Botanical Series</series> <volume>18</volume>(<issue>1</issue>): <fpage>147</fpage>–<lpage>148</lpage>. <ext-link xlink:type="simple" ext-link-type="uri" xlink:href="http://www.biodiversitylibrary.org/item/19722#page/157/mode/1up">http://www.biodiversitylibrary.org/item/19722#page/157/mode/1up</ext-link></mixed-citation></ref><ref id="B34"><mixed-citation xmlns:xlink="http://www.w3.org/1999/xlink" xlink:type="simple">
          <person-group><name name-style="western"><surname>Madriñán</surname><given-names>S</given-names></name><name name-style="western"><surname>Zapata</surname><given-names>F</given-names></name></person-group> (<year>2001</year>) <source>Flora Ilustrada del Páramo de Chingaza, Colombia</source>. <publisher-name>Laboratorio de Botánica &amp; Sistemática, Universidad de los Andes</publisher-name>, <publisher-loc>Bogotá</publisher-loc>. <ext-link xlink:type="simple" ext-link-type="uri" xlink:href="https://chingaza.uniandes.edu.co/FIC/">https://chingaza.uniandes.edu.co/FIC/</ext-link> [<date-in-citation content-type="access-date">on 8 June 2014</date-in-citation>]</mixed-citation></ref><ref id="B37"><mixed-citation xmlns:xlink="http://www.w3.org/1999/xlink" xlink:type="simple">
          <person-group><name name-style="western"><surname>Moldenke</surname><given-names>HN</given-names></name></person-group> (<year>1952</year>) <article-title>Additional notes on the <tp:taxon-name><tp:taxon-name-part taxon-name-part-type="family">Eriocaulaceae</tp:taxon-name-part></tp:taxon-name> VIII.</article-title> <source>Phytologia</source> <volume>4</volume>: <fpage>134</fpage>–<lpage>152</lpage>. doi: <ext-link xlink:type="simple" ext-link-type="doi" xlink:href="10.5962/bhl.part.18068">10.5962/bhl.part.18068</ext-link></mixed-citation></ref><ref id="B39"><mixed-citation xmlns:xlink="http://www.w3.org/1999/xlink" xlink:type="simple">
          <person-group><name name-style="western"><surname>Moldenke</surname><given-names>HN</given-names></name></person-group> (<year>1975a</year>) <article-title>Additional notes on the <tp:taxon-name><tp:taxon-name-part taxon-name-part-type="family">Eriocaulaceae</tp:taxon-name-part></tp:taxon-name>. LIII.</article-title> <source>Phytologia</source> <volume>30</volume>: <fpage>16</fpage>–<lpage>62</lpage>. <ext-link xlink:type="simple" ext-link-type="uri" xlink:href="http://www.biodiversitylibrary.org/item/48964#page/24/mode/1up">http://www.biodiversitylibrary.org/item/48964#page/24/mode/1up</ext-link></mixed-citation></ref><ref id="B42"><mixed-citation xmlns:xlink="http://www.w3.org/1999/xlink" xlink:type="simple">
          <person-group><name name-style="western"><surname>Moldenke</surname><given-names>HN</given-names></name></person-group> (<year>1976</year>) <article-title>Additional notes on the <tp:taxon-name><tp:taxon-name-part taxon-name-part-type="family">Eriocaulaceae</tp:taxon-name-part></tp:taxon-name>. LIX.</article-title> <source>Phytologia</source> <volume>33</volume>: <fpage>9</fpage>–<lpage>58</lpage>. doi: <ext-link xlink:type="simple" ext-link-type="doi" xlink:href="10.5962/bhl.part.16779">10.5962/bhl.part.16779</ext-link></mixed-citation></ref><ref id="B44"><mixed-citation xmlns:xlink="http://www.w3.org/1999/xlink" xlink:type="simple">
          <person-group><name name-style="western"><surname>Moldenke</surname><given-names>HN</given-names></name></person-group> (<year>1983</year>) <article-title>Additional notes on the <tp:taxon-name><tp:taxon-name-part taxon-name-part-type="family">Eriocaulaceae</tp:taxon-name-part></tp:taxon-name>. XCIV.</article-title> <source>Phytologia</source> <volume>54</volume>: <fpage>434</fpage>–<lpage>459</lpage>. doi: <ext-link xlink:type="simple" ext-link-type="doi" xlink:href="10.5962/bhl.part.14430">10.5962/bhl.part.14430</ext-link></mixed-citation></ref><ref id="B13"><mixed-citation xmlns:xlink="http://www.w3.org/1999/xlink" xlink:type="simple">
          <person-group><name name-style="western"><surname>Espinosa</surname><given-names>R</given-names></name></person-group> (<year>1997</year>) <source>Estudios Botanicos en el Sur del Ecuador</source>, Tomos <volume>I</volume> y <volume>II</volume>. (<edition>2nd ed.</edition>) <publisher-name>Herbario LOJA</publisher-name>, <publisher-loc>Loja, Ecuador</publisher-loc> / <publisher-name>Univ de Aarhus</publisher-name>, <publisher-loc>Denmark</publisher-loc>.</mixed-citation></ref><ref id="B8"><mixed-citation xmlns:xlink="http://www.w3.org/1999/xlink" xlink:type="simple">
          <person-group><name name-style="western"><surname>Cleef</surname><given-names>AM</given-names></name></person-group> (<year>1981</year>) <article-title>The vegetation of the páramos of the Colombian Cordillera Oriental.</article-title> <source>Dissertationes Botanicae</source> <volume>61</volume>: <fpage>1</fpage>–<lpage>320</lpage>.</mixed-citation></ref><ref id="B48"><mixed-citation xmlns:xlink="http://www.w3.org/1999/xlink" xlink:type="simple">
          <person-group><name name-style="western"><surname>Pedraza-Peñalosa</surname><given-names>P</given-names></name><name name-style="western"><surname>Betancur</surname><given-names>J</given-names></name><name name-style="western"><surname>Franco-Rosselli</surname><given-names>P</given-names></name></person-group> (<year>2005</year>) <source>Chisacá, un recorrido por los páramos andinos</source>. <edition>2nd ed</edition>. <publisher-name>Instituto de Ciencias Naturales e Instituto de Investigación de Recursos Biológicos Alexander von Humboldt</publisher-name>. <publisher-loc>Bogotá</publisher-loc>, <size units="page">340 pp</size>. <ext-link xlink:type="simple" ext-link-type="uri" xlink:href="http://www.researchgate.net/publication/266328313_CHISAC_UN_RECORRIDO_POR_LOS_PRAMOS_ANDINOS">http://www.researchgate.net/publication/266328313_CHISAC_UN_RECORRIDO_POR_LOS_PRAMOS_ANDINOS</ext-link></mixed-citation></ref><ref id="B51"><mixed-citation xmlns:xlink="http://www.w3.org/1999/xlink" xlink:type="simple">
          <person-group><name name-style="western"><surname>Rangel-Ch.</surname><given-names>JO</given-names></name><name name-style="western"><surname>Lowy-CP</surname></name><name name-style="western"><surname>Aguilar-PM</surname></name><name name-style="western"><surname>Garzón-C</surname><given-names>A</given-names></name></person-group> (<year>1997</year>) <article-title>Tipos de vegetación en Colombia.</article-title> In: <person-group><name name-style="western"><surname>Rangel-Ch.</surname><given-names>JO</given-names></name></person-group> (<role>Ed.</role>) <source>Colombia Diversidad Biótica II</source>. <publisher-name>Instituto de Ciencias Naturales-IDEAM</publisher-name>, <publisher-loc>Bogotá</publisher-loc>, <fpage>89</fpage>–<lpage>367</lpage>.</mixed-citation></ref><ref id="B2"><mixed-citation xmlns:xlink="http://www.w3.org/1999/xlink" xlink:type="simple">
          <person-group><name name-style="western"><surname>Aubert</surname><given-names>S</given-names></name><name name-style="western"><surname>Boucher</surname><given-names>F</given-names></name><name name-style="western"><surname>Lavergne</surname><given-names>S</given-names></name><name name-style="western"><surname>Renaud</surname><given-names>J</given-names></name><name name-style="western"><surname>Choler</surname><given-names>P</given-names></name></person-group> (<year>2014a</year>) <article-title>1914–2014: A revised worldwide catalogue of cushion plants 100 years after Hauri and Schröter.</article-title> <source>Alpine Botany</source> <volume>124</volume>(<issue>1</issue>): <fpage>59</fpage>–<lpage>70</lpage>. doi: <ext-link xlink:type="simple" ext-link-type="doi" xlink:href="10.1007/s00035-014-0127-x">10.1007/s00035-014-0127-x</ext-link></mixed-citation></ref><ref id="B3"><mixed-citation xmlns:xlink="http://www.w3.org/1999/xlink" xlink:type="simple">
          <person-group><name name-style="western"><surname>Aubert</surname><given-names>S</given-names></name><name name-style="western"><surname>Boucher</surname><given-names>F</given-names></name><name name-style="western"><surname>Lavergne</surname><given-names>S</given-names></name><name name-style="western"><surname>Renaud</surname><given-names>J</given-names></name><name name-style="western"><surname>Choler</surname><given-names>P</given-names></name></person-group> (<year>2014b</year>) <source>A worldwide catalogue of cushion plants 100 years after Hauri and Schröter</source>. <comment>[Companion resource to above article.]</comment> <ext-link xlink:type="simple" ext-link-type="uri" xlink:href="http://www.cushionplants.eu">http://www.cushionplants.eu</ext-link> [<date-in-citation content-type="access-date">accessed 30 Jan 2016</date-in-citation>]</mixed-citation></ref></ref-list></tp:taxon-treatment>
