# Supplementary material for: The Andean Paepalanthus pilosus complex (Eriocaulaceae): a revision with three new taxa
Source: PhytoKeys. 2016 Jun 13;(64):1–57. doi: 10.3897/phytokeys.64.6864 (PMC4956916; doi:10.3897/phytokeys.64.6864)
Supplement: XML Treatment for Paepalanthus pilosus (Kunth in H.B.K.) Kunth var. pilosus [file phytokeys.64.6864-treatment7.xml]

<!DOCTYPE tp:taxon-treatment
  PUBLIC "-//TaxonX//DTD Taxonomic Treatment Publishing DTD v0 20100105//EN" "tax-treatment-NSO.dtd">
<tp:taxon-treatment xmlns:tp="http://www.plazi.org/taxpub"><tp:treatment-meta><kwd-group><label>Taxon classification</label><kwd><named-content content-type="kingdom">Plantae</named-content></kwd><kwd><named-content content-type="order">Poales</named-content></kwd><kwd><named-content content-type="family">Eriocaulaceae</named-content></kwd></kwd-group><mixed-citation publication-type="journal"><person-group><name><surname>Hensold</surname><given-names>Nancy</given-names></name></person-group><article-title>The Andean <italic><tp:taxon-name><tp:taxon-name-part taxon-name-part-type="genus">Paepalanthus</tp:taxon-name-part> <tp:taxon-name-part taxon-name-part-type="species">pilosus</tp:taxon-name-part></tp:taxon-name></italic> complex (<tp:taxon-name><tp:taxon-name-part taxon-name-part-type="family">Eriocaulaceae</tp:taxon-name-part></tp:taxon-name>): a revision with three new taxa</article-title><source>PhytoKeys</source><day>13</day><month>6</month><year>2016</year><volume>2016</volume><issue>64</issue><fpage>1</fpage><lpage>57</lpage><pub-id pub-id-type="doi">10.3897/phytokeys.64.6864</pub-id></mixed-citation></tp:treatment-meta><tp:nomenclature><label>5a.</label><tp:taxon-name>
            <tp:taxon-name-part taxon-name-part-type="genus">Paepalanthus</tp:taxon-name-part>
            <tp:taxon-name-part taxon-name-part-type="species">pilosus</tp:taxon-name-part>
            <tp:taxon-name-part taxon-name-part-type="basionym-authority">(Kunth in H.B.K.)</tp:taxon-name-part>
            <tp:taxon-name-part taxon-name-part-type="authority">Kunth</tp:taxon-name-part>
            <tp:taxon-name-part taxon-name-part-type="infraspecific-rank">var.</tp:taxon-name-part>
            <tp:taxon-name-part taxon-name-part-type="variety">pilosus</tp:taxon-name-part>
          </tp:taxon-name><xref ref-type="fig" rid="F1">Figs 1A–B</xref><xref ref-type="fig" rid="F2">; 2D, F–J</xref><xref ref-type="fig" rid="F3">; 3B</xref><xref ref-type="fig" rid="F11">; 11A–D</xref><xref ref-type="fig" rid="F12">; 12A–K</xref><tp:nomenclature-citation-list><tp:nomenclature-citation><tp:taxon-name>
                  <tp:taxon-name-part taxon-name-part-type="genus">Paepalanthus</tp:taxon-name-part> <tp:taxon-name-part taxon-name-part-type="species">pilosus</tp:taxon-name-part> <tp:taxon-name-part taxon-name-part-type="basionym-authority">(Kunth in H.B.K.)</tp:taxon-name-part> <tp:taxon-name-part taxon-name-part-type="authority">Kunth</tp:taxon-name-part> <tp:taxon-name-part taxon-name-part-type="infraspecific-rank">var.</tp:taxon-name-part> <tp:taxon-name-part taxon-name-part-type="variety">pilosus</tp:taxon-name-part></tp:taxon-name></tp:nomenclature-citation></tp:nomenclature-citation-list></tp:nomenclature><tp:treatment-sec sec-type="description"><title>Description.</title><p>Densely branched cushion plants, the cushions reportedly reaching 30 cm in diameter (<italic>Molau 3223</italic>) and up to 10 cm tall (<italic>Berry 4366</italic>). <italic>Leaves</italic> subulate, recurved, 7–16 (–20) mm long × (0.5–) 0.7–1.3 (–1.5) mm wide at midpoint; apex cuspidate-acute to short-aristate, the sharp tip evident in adaxial view; usually appressed pilose adaxially near tip (in Peru and Ecuador), the hairs smooth to roughened, in northern part of range usually with conspicuous long coarse scattered cilia to apex (rare in Peru and Ecuador), often early glabrate, bright green, texture chartaceous to rigidulous, the abaxial surface smooth or with nerves salient. <italic>Peduncles</italic> appressed-pilose when young especially at apex, often only 1.5–8 mm long and surpassed by the sheaths at anthesis, but frequently and variably elongating up to ten or more times this length (20–100 mm) in fruit; in Peru and Ecuador only rarely up to 50 mm at anthesis and strongly exsert (<italic>Cano 16840</italic>); the <italic>sheaths</italic> 3–15 mm long, scarious and glabrous or minutely tufted at apex, splitting apically into 2 or 3 triangular segments. <italic>Capitula</italic> 3–6 mm in diameter, often borne among the leaves at anthesis, frequently exsert in fruit, more rarely exsert at flowering. <italic>Involucral bracts</italic> equaling the capitulum to slightly surpassing it, the outer bracts 1.6–4.2 mm long, ovate to often triangular, pale gold or greenish especially along midvein, pilose on upper back to merely tufted or glabrate, the inner bracts more broadly ovate to triangular, sometimes tinged grayish-brown on shoulders; receptacle long-pilose. Trichomes of bract and sepal apices subacute to bulbous, obscurely tuberculate. Flowers ca.10–16 per capitulum, the pistillate peripheral, usually 1–2 (–3) times as many as the staminate flowers. <italic>Pistillate flowers</italic>: Pedicels 0.35–0.5 mm, fine or rarely wide and spongy, not thickened-rigid in fruit. <italic>Sepals</italic> elliptic to obovate or oblanceolate, apex acute to rounded, the base linear-ligulate to narrowly cuneate, 1.4–2.65 mm long, 0.3–1.1 mm wide at middle, 0.15–0.3 (–0.4) mm wide at base; usually tinged dusky brown above, rarely uniformly pale cream (<italic>Sagastegui 12242</italic>), short-tufted at apex, ciliate at upper margins, and usually pilose either side of the dorsal midvein; the basal half of the midrib hygroscopically thickened, spadiceous-brown in fruit and recurving when dry, the margins and distal half of the sepal remaining chartaceous, erect; sepals detaching from diaspore before dispersal. <italic>Petals</italic> oblanceolate-spatulate, acute to obtuse to emarginate, rarely (<italic>Wurdack 1616</italic>) broadly cuneiform; apex truncate-emarginate, apiculate; 1.5–2.35 mm long × 0.3–0.75 (–1.0) mm wide, ca. 2–6 times longer than wide, cream to brownish-tinged, pubescence similar to <italic><tp:taxon-name><tp:taxon-name-part taxon-name-part-type="genus">Paepalanthus</tp:taxon-name-part> <tp:taxon-name-part taxon-name-part-type="species">caryonauta</tp:taxon-name-part></tp:taxon-name></italic>; usually not thickening in fruit, dispersed with the fruit. <italic>Gynoecium</italic> with style base 0.5–1.05 mm, nectaries with stalks 0.3–0.6 mm long, glandular portion dark red to brown, 0.3–0.4 mm long, penicillate with stiff whitish papillae at upper margin (northernmost Peru and northwards), or 0.4–0.5 mm long, clavate-infundibular with stiff whitish sometimes elongate papillae distributed along the outer surface, densest at the rim (Cajamarca: Celendín, Amazonas: Chachapoyas); papillae rigidulous after anthesis; styles 0.8–1.1 mm long (<italic>Barbour 3427</italic>: ﻿1.4–1.6 mm long), dark red-brown. Seeds 0.55–0.8 mm long, red-brown, reticulate with abundant white erect to suberect pseudotrichomes. <italic>Staminate flowers</italic>: Pedicels 0.2–0.5 mm. <italic>Sepals</italic> 1.2–2.45 mm, fused at base unequally, from very briefly to about 1/3 sepal length, obovate to usually spatulate, acute to rounded, narrowed to base and not thickening with age. <italic>Corolla</italic> 1.2–2.5 mm long, the anthophore 0.5–1.5 mm long, comprising <!--PageBreak-->30–65 % the corolla length, membranous and 0.1–0.2 mm diameter at base, broadening to 0.2–0.3 mm near apex; the corolla tube including lobes 0.5–1.65 mm long. Filaments similar to <italic><tp:taxon-name><tp:taxon-name-part taxon-name-part-type="genus">Paepalanthus</tp:taxon-name-part> <tp:taxon-name-part taxon-name-part-type="species">caryonauta</tp:taxon-name-part></tp:taxon-name></italic>, usually dark red-brown between apex and the base of the corolla lobe, exsert ca.0.2–0.5 mm beyond the lobes. Nectaries reaching the sinuses of the corolla tube.</p></tp:treatment-sec><tp:treatment-sec sec-type="Phenology"><title>Phenology.</title><p>In Central America, mostly collected January to May, and in July, coinciding with the main dry season, and possibly a shorter second dry season (<italic>veranillo</italic>), respectively (<xref ref-type="bibr" rid="B18">Grayum et al. 2004</xref>). In the climatically wet paramos of Colombia and Venezuela, peak flowering is June to December, generally the wet season (<xref ref-type="bibr" rid="B49">Rangel-Ch. 2000</xref>; <xref ref-type="bibr" rid="B12">Cuello et al. 2010</xref>; <xref ref-type="bibr" rid="B71">Vareschi 1970</xref>), though probably coinciding with short dry periods, as observed by <xref ref-type="bibr" rid="B48">Pedraza-Peñalosa et al. (2005)</xref>. In Peru, flowering and fruiting mostly from July to September, during a pronounced dry season; in Ecuador, also during predominantly dry months from September to November (to January), fruiting through April.</p></tp:treatment-sec><tp:treatment-sec sec-type="distribution"><title>Distribution.</title><p>Costa Rica (Cerro Talamanca): Cartago, Limón, San José. Panama: Bocas del Toro. Colombia (Eastern Cordillera, Sierra Nevada de Santa Marta, possibly Serrania de Perijá, also rare in Western and Central Cordilleras): Antioquia, Bogotá D.C., Boyacá, Cauca, Cundinamarca, Magdalena, Norte de Santander, Santander. Venezuela (Cordillera de Merida and Ramal de Guaramacal): Apure, Lara(?), Merida, Táchira, Trujillo. Ecuador: Azuay, Loja, Morona-Santiago, Zamora-Chinchipe(?). Peru (to 7° S lat.): Amazonas, Cajamarca, Lambayeque, Piura. (Fig. <xref ref-type="fig" rid="F6">6</xref>)</p></tp:treatment-sec><tp:treatment-sec sec-type="habitat"><title>Habitat and ecology.</title><p>Common and characteristic ground cover (<italic>rasante</italic>) or cushion species of wet páramo, rarely subpáramo, on boggy organic soils, or at pond and bog margins but not in standing water (<xref ref-type="bibr" rid="B59">Schmidt-Mumm and Vargas-Rios 2012</xref>); often associated with <italic><tp:taxon-name><tp:taxon-name-part taxon-name-part-type="genus">Sphagnum</tp:taxon-name-part></tp:taxon-name></italic>, usually growing amongst shrubs or bunchgrass, in Colombia frequently also with bamboo (<italic><tp:taxon-name><tp:taxon-name-part taxon-name-part-type="genus">Chusquea</tp:taxon-name-part> <tp:taxon-name-part taxon-name-part-type="species">tessellata</tp:taxon-name-part></tp:taxon-name></italic> Munro) or <italic><tp:taxon-name><tp:taxon-name-part taxon-name-part-type="genus">Espeletia</tp:taxon-name-part></tp:taxon-name></italic> spp. (<xref ref-type="bibr" rid="B51">Rangel-Ch. et al. 1997</xref>; <xref ref-type="bibr" rid="B49">Rangel-Ch. and Ariza 2000</xref>; <xref ref-type="bibr" rid="B72">Vargas and Rivera 1991</xref>). It is reported by some observers as growing at the base of bunchgrass (<xref ref-type="bibr" rid="B15">Franco-Rosselli et al. 1986</xref>) or shrubs (<xref ref-type="bibr" rid="B73">Weberbauer 1945</xref>) or under rock ledges, but is also reported in full sun. In Ecuador and the western cordillera of Peru, it is occasionally reported from montane forest. Elevation (2700–) 3000–4000 (–4400) m.</p><p>
            <italic><tp:taxon-name><tp:taxon-name-part taxon-name-part-type="genus">Paepalanthus</tp:taxon-name-part> <tp:taxon-name-part taxon-name-part-type="species">pilosus</tp:taxon-name-part></tp:taxon-name></italic> is a commonly cited species in phytosociological analyses of North Andean paramo, usually under the name <italic><tp:taxon-name><tp:taxon-name-part taxon-name-part-type="genus">Paepalanthus</tp:taxon-name-part> <tp:taxon-name-part taxon-name-part-type="species">karstenii</tp:taxon-name-part></tp:taxon-name></italic> (<xref ref-type="bibr" rid="B51">Rangel-Ch. et al. 1997</xref>). It is reported as a “characteristic and dominant species” of the alliance <italic><tp:taxon-name><tp:taxon-name-part taxon-name-part-type="genus">Paepalantho</tp:taxon-name-part> <tp:taxon-name-part taxon-name-part-type="species">karsteni</tp:taxon-name-part></tp:taxon-name></italic> – <italic><tp:taxon-name><tp:taxon-name-part taxon-name-part-type="genus">Chusquioni</tp:taxon-name-part> <tp:taxon-name-part taxon-name-part-type="species">tessellatae</tp:taxon-name-part></tp:taxon-name></italic> in wet páramo east of Bogotá (<xref ref-type="bibr" rid="B49">Rangel-Ch. and Ariza 2000</xref>). It is tolerant of disturbance and may even have a minor role in succession, being reported by several collectors as locally abundant on wet banks and roadsides, and in regenerating burnt paramo. <xref ref-type="bibr" rid="B8">Cleef (1981)</xref> noted that it is one of the first species after <italic>Castilleja</italic> to colonize burnt bunchgrass páramo. <xref ref-type="bibr" rid="B11">Cuello and Cleef (2009)</xref>, in Venezuela, found it occurring abundantly in <italic><tp:taxon-name><tp:taxon-name-part taxon-name-part-type="genus">Sphagnum</tp:taxon-name-part></tp:taxon-name></italic> mats around the margins of an old lakebed undergoing succession to bunchgrass páramo, and suggested that this new azonal alliance (<italic><tp:taxon-name><tp:taxon-name-part taxon-name-part-type="genus">Sphagno</tp:taxon-name-part>-recurvi</tp:taxon-name></italic> – <italic><tp:taxon-name><tp:taxon-name-part taxon-name-part-type="genus">Paepalanthion</tp:taxon-name-part>-pilosi</tp:taxon-name></italic> Cuello &amp; Cleef) was associated with disturbance by wildlife fragmenting the <italic><tp:taxon-name><tp:taxon-name-part taxon-name-part-type="genus">Sphagnum</tp:taxon-name-part></tp:taxon-name></italic> mat. <xref ref-type="bibr" rid="B72">Vargas and Rivera (1991</xref>, <!--PageBreak-->quoted by <xref ref-type="bibr" rid="B51">Rangel-Ch. et al. 1997</xref>) found <italic><tp:taxon-name><tp:taxon-name-part taxon-name-part-type="genus">Paepalanthus</tp:taxon-name-part> <tp:taxon-name-part taxon-name-part-type="species">pilosus</tp:taxon-name-part></tp:taxon-name></italic> in paramo disturbed by grazing cavies and rabbits. One collector reported that the plant forms an abundant ‘<italic>necromasa</italic>’ with good water-retaining properties relevant to peat formation (<italic>Bernal 1647</italic>).</p></tp:treatment-sec><tp:treatment-sec sec-type="Conservation status"><title>Conservation status.</title><p>The status of this widespread variable taxon, reported as a colonizer tolerant of disturbance, is presumed to be of Least Concern (<xref ref-type="bibr" rid="B24">IUCN 2014</xref>).</p></tp:treatment-sec><tp:treatment-sec sec-type="Taxonomic history"><title>Taxonomic history.</title><p>No type material is found for <italic><tp:taxon-name><tp:taxon-name-part taxon-name-part-type="genus">Eriocaulon</tp:taxon-name-part> <tp:taxon-name-part taxon-name-part-type="species">pilosum</tp:taxon-name-part></tp:taxon-name></italic> Kunth in the herbarium P-Bonpl. in Paris (<xref ref-type="bibr" rid="B61">Stauffer et al. 2012</xref>). The lectotype specimen chosen from Kunth’s herbarium (B) includes two individuals of <italic><tp:taxon-name><tp:taxon-name-part taxon-name-part-type="genus">Paepalanthus</tp:taxon-name-part> <tp:taxon-name-part taxon-name-part-type="species">pilosus</tp:taxon-name-part></tp:taxon-name></italic>, with one short-pedunculate individual of <italic><tp:taxon-name><tp:taxon-name-part taxon-name-part-type="genus">Paepalanthus</tp:taxon-name-part> <tp:taxon-name-part taxon-name-part-type="species">dendroides</tp:taxon-name-part></tp:taxon-name></italic> mounted between them. The middle plant is a good match for the type of <italic><tp:taxon-name><tp:taxon-name-part taxon-name-part-type="genus">Eriocaulon</tp:taxon-name-part> <tp:taxon-name-part taxon-name-part-type="species">dendroides</tp:taxon-name-part></tp:taxon-name></italic> Kunth, described from the same locality. Kunth’s concepts of the two species were based partly on the shorter peduncles in <italic><tp:taxon-name><tp:taxon-name-part taxon-name-part-type="genus">Paepalanthus</tp:taxon-name-part> <tp:taxon-name-part taxon-name-part-type="species">pilosus</tp:taxon-name-part></tp:taxon-name></italic>, but this character varies in both species. Kunth also differentiated <italic><tp:taxon-name><tp:taxon-name-part taxon-name-part-type="genus">Eriocaulon</tp:taxon-name-part> <tp:taxon-name-part taxon-name-part-type="species">pilosum</tp:taxon-name-part></tp:taxon-name></italic> by leaves rigid, “pilose-ciliate,” with a sharp apex, and involucral bracts ovate, acute, while <italic><tp:taxon-name><tp:taxon-name-part taxon-name-part-type="genus">Eriocaulon</tp:taxon-name-part> <tp:taxon-name-part taxon-name-part-type="species">dendroides</tp:taxon-name-part></tp:taxon-name></italic> was described as having leaves acuminate, membranous and glabrous, and involucral bracts obovate. These characters are adequate to distinguish the two elements on the sheet and to justify exclusion of the middle plant from the type material.</p><p>
            <italic><tp:taxon-name><tp:taxon-name-part taxon-name-part-type="genus">Paepalanthus</tp:taxon-name-part> <tp:taxon-name-part taxon-name-part-type="species">pilosus</tp:taxon-name-part></tp:taxon-name></italic> has suffered confusing taxonomic treatment over time. <xref ref-type="bibr" rid="B27">Körnicke (1863)</xref> recognized <italic><tp:taxon-name><tp:taxon-name-part taxon-name-part-type="genus">Paepalanthus</tp:taxon-name-part> <tp:taxon-name-part taxon-name-part-type="species">pilosus</tp:taxon-name-part></tp:taxon-name></italic> and <italic><tp:taxon-name><tp:taxon-name-part taxon-name-part-type="genus">Paepalanthus</tp:taxon-name-part> <tp:taxon-name-part taxon-name-part-type="species">dendroides</tp:taxon-name-part></tp:taxon-name></italic> (both described from Bogotá) as well as <italic><tp:taxon-name><tp:taxon-name-part taxon-name-part-type="genus">Paepalanthus</tp:taxon-name-part> <tp:taxon-name-part taxon-name-part-type="species">selaginoides</tp:taxon-name-part></tp:taxon-name></italic> (Popayán) as distinct taxa, distinguishing <italic><tp:taxon-name><tp:taxon-name-part taxon-name-part-type="genus">Paepalanthus</tp:taxon-name-part> <tp:taxon-name-part taxon-name-part-type="species">selaginoides</tp:taxon-name-part></tp:taxon-name></italic> by the near obsolete peduncles, and <italic><tp:taxon-name><tp:taxon-name-part taxon-name-part-type="genus">Paepalanthus</tp:taxon-name-part> <tp:taxon-name-part taxon-name-part-type="species">pilosus</tp:taxon-name-part></tp:taxon-name></italic> from <italic><tp:taxon-name><tp:taxon-name-part taxon-name-part-type="genus">Paepalanthus</tp:taxon-name-part> <tp:taxon-name-part taxon-name-part-type="species">dendroides</tp:taxon-name-part></tp:taxon-name></italic> by the robust scattered cilia of the leaf margin. <xref ref-type="bibr" rid="B56">Ruhland (1903)</xref> synonymized all three under <italic><tp:taxon-name><tp:taxon-name-part taxon-name-part-type="genus">Paepalanthus</tp:taxon-name-part> <tp:taxon-name-part taxon-name-part-type="species">pilosus</tp:taxon-name-part></tp:taxon-name></italic> with the claim that these diagnostic characters were too variable, sometimes even within specimens, an impression perhaps fostered by the mixed sheet of <italic><tp:taxon-name><tp:taxon-name-part taxon-name-part-type="genus">Paepalanthus</tp:taxon-name-part> <tp:taxon-name-part taxon-name-part-type="species">dendroides</tp:taxon-name-part></tp:taxon-name></italic> and <italic><tp:taxon-name><tp:taxon-name-part taxon-name-part-type="genus">Paepalanthus</tp:taxon-name-part> <tp:taxon-name-part taxon-name-part-type="species">pilosus</tp:taxon-name-part></tp:taxon-name></italic> from Kunth’s herbarium. At the same time, Ruhland erected an additional new species, <italic><tp:taxon-name><tp:taxon-name-part taxon-name-part-type="genus">Paepalanthus</tp:taxon-name-part> <tp:taxon-name-part taxon-name-part-type="species">karstenii</tp:taxon-name-part></tp:taxon-name></italic>, also from near Bogotá, distinguished from <italic><tp:taxon-name><tp:taxon-name-part taxon-name-part-type="genus">Paepalanthus</tp:taxon-name-part> <tp:taxon-name-part taxon-name-part-type="species">pilosus</tp:taxon-name-part></tp:taxon-name></italic> by the “leaf indument and apex,” the involucral bracts broad and glabrous abaxially, and “a different form of the perianth.” Inexplicably, he also described capitula as 2–3 mm wide in <italic><tp:taxon-name><tp:taxon-name-part taxon-name-part-type="genus">Paepalanthus</tp:taxon-name-part> <tp:taxon-name-part taxon-name-part-type="species">pilosus</tp:taxon-name-part></tp:taxon-name></italic> versus 6–8 mm wide in <italic><tp:taxon-name><tp:taxon-name-part taxon-name-part-type="genus">Paepalanthus</tp:taxon-name-part> <tp:taxon-name-part taxon-name-part-type="species">karstenii</tp:taxon-name-part></tp:taxon-name></italic>, which accords neither with the type of <italic><tp:taxon-name><tp:taxon-name-part taxon-name-part-type="genus">Paepalanthus</tp:taxon-name-part> <tp:taxon-name-part taxon-name-part-type="species">pilosus</tp:taxon-name-part></tp:taxon-name></italic> (capitula 6.5 mm) nor earlier descriptions. How Ruhland thought the leaf indument, apex, or perianth in <italic><tp:taxon-name><tp:taxon-name-part taxon-name-part-type="genus">Paepalanthus</tp:taxon-name-part> <tp:taxon-name-part taxon-name-part-type="species">karstenii</tp:taxon-name-part></tp:taxon-name></italic> differed from that of <italic><tp:taxon-name><tp:taxon-name-part taxon-name-part-type="genus">Paepalanthus</tp:taxon-name-part> <tp:taxon-name-part taxon-name-part-type="species">pilosus</tp:taxon-name-part></tp:taxon-name></italic> is not clear from his description, leaving only the key character of bract pubescence, which also varies widely within species. In fact the broad (obovate) subglabrous bracts seen in the type of <italic><tp:taxon-name><tp:taxon-name-part taxon-name-part-type="genus">Paepalanthus</tp:taxon-name-part> <tp:taxon-name-part taxon-name-part-type="species">karstenii</tp:taxon-name-part></tp:taxon-name></italic> are more typical of <italic><tp:taxon-name><tp:taxon-name-part taxon-name-part-type="genus">Paepalanthus</tp:taxon-name-part> <tp:taxon-name-part taxon-name-part-type="species">dendroides</tp:taxon-name-part></tp:taxon-name></italic> as recognized by both Kunth and Körnicke. The identity of <italic><tp:taxon-name><tp:taxon-name-part taxon-name-part-type="genus">Paepalanthus</tp:taxon-name-part> <tp:taxon-name-part taxon-name-part-type="species">karstenii</tp:taxon-name-part></tp:taxon-name></italic> needs further study (see Doubtful Taxa).</p><p>
            <xref ref-type="bibr" rid="B40">Moldenke (1975b)</xref> ostensibly followed Ruhland, treating <italic><tp:taxon-name><tp:taxon-name-part taxon-name-part-type="genus">Paepalanthus</tp:taxon-name-part> <tp:taxon-name-part taxon-name-part-type="species">dendroides</tp:taxon-name-part></tp:taxon-name></italic> as a synonym of <italic><tp:taxon-name><tp:taxon-name-part taxon-name-part-type="genus">Paepalanthus</tp:taxon-name-part> <tp:taxon-name-part taxon-name-part-type="species">pilosus</tp:taxon-name-part></tp:taxon-name></italic>, and distinguishing <italic><tp:taxon-name><tp:taxon-name-part taxon-name-part-type="genus">Paepalanthus</tp:taxon-name-part> <tp:taxon-name-part taxon-name-part-type="species">karstenii</tp:taxon-name-part></tp:taxon-name></italic> by the “involucral bracts glabrous on the outer surface,” but his use of the names in annotations (ca.1930's–1980's) doesn’t correlate with bract pubescence or shape. In his pattern of annotations, Moldenke revived the appropriate distinction between <italic><tp:taxon-name><tp:taxon-name-part taxon-name-part-type="genus">Paepalanthus</tp:taxon-name-part> <tp:taxon-name-part taxon-name-part-type="species">dendroides</tp:taxon-name-part></tp:taxon-name></italic> and <italic><tp:taxon-name><tp:taxon-name-part taxon-name-part-type="genus">Paepalanthus</tp:taxon-name-part> <tp:taxon-name-part taxon-name-part-type="species">pilosus</tp:taxon-name-part></tp:taxon-name></italic>, but confused the nomenclature, mostly annotating typical <italic><tp:taxon-name><tp:taxon-name-part taxon-name-part-type="genus">Paepalanthus</tp:taxon-name-part> <tp:taxon-name-part taxon-name-part-type="species">pilosus</tp:taxon-name-part></tp:taxon-name></italic> as <italic><tp:taxon-name><tp:taxon-name-part taxon-name-part-type="genus">Paepalanthus</tp:taxon-name-part> <tp:taxon-name-part taxon-name-part-type="species">karstenii</tp:taxon-name-part></tp:taxon-name></italic>, while applying the name <italic><tp:taxon-name><tp:taxon-name-part taxon-name-part-type="genus">Paepalanthus</tp:taxon-name-part> <tp:taxon-name-part taxon-name-part-type="species">pilosus</tp:taxon-name-part></tp:taxon-name></italic> to <italic><tp:taxon-name><tp:taxon-name-part taxon-name-part-type="genus">Paepalanthus</tp:taxon-name-part> <tp:taxon-name-part taxon-name-part-type="species">dendroides</tp:taxon-name-part></tp:taxon-name></italic> and occasional long-pedunculate individuals of <italic><tp:taxon-name><tp:taxon-name-part taxon-name-part-type="genus">Paepalanthus</tp:taxon-name-part> <tp:taxon-name-part taxon-name-part-type="species">pilosus</tp:taxon-name-part></tp:taxon-name></italic>. This convention was followed by later authors (e.g., <xref ref-type="bibr" rid="B8">Cleef 1981</xref>, <xref ref-type="bibr" rid="B34">Madriñán and Zapata 2001</xref>). Huft’s treatment (<xref ref-type="bibr" rid="B23">1994</xref>) was similar but treated Central American <!--PageBreak--><italic><tp:taxon-name><tp:taxon-name-part taxon-name-part-type="genus">Paepalanthus</tp:taxon-name-part> <tp:taxon-name-part taxon-name-part-type="species">pilosus</tp:taxon-name-part></tp:taxon-name></italic> as <italic><tp:taxon-name><tp:taxon-name-part taxon-name-part-type="genus">Paepalanthus</tp:taxon-name-part> <tp:taxon-name-part taxon-name-part-type="species">kupperi</tp:taxon-name-part></tp:taxon-name></italic> rather than <italic><tp:taxon-name><tp:taxon-name-part taxon-name-part-type="genus">Paepalanthus</tp:taxon-name-part> <tp:taxon-name-part taxon-name-part-type="species">karstenii</tp:taxon-name-part></tp:taxon-name></italic>. <xref ref-type="bibr" rid="B22">Hensold and Hammel (2003)</xref>, in a treatment of Costa Rican species, re-established <italic><tp:taxon-name><tp:taxon-name-part taxon-name-part-type="genus">Paepalanthus</tp:taxon-name-part> <tp:taxon-name-part taxon-name-part-type="species">dendroides</tp:taxon-name-part></tp:taxon-name></italic> as a distinct taxon and corrected application of the name <italic><tp:taxon-name><tp:taxon-name-part taxon-name-part-type="genus">Paepalanthus</tp:taxon-name-part> <tp:taxon-name-part taxon-name-part-type="species">pilosus</tp:taxon-name-part></tp:taxon-name></italic> to accord with the original concept of Kunth and Körnicke, which includes both <italic><tp:taxon-name><tp:taxon-name-part taxon-name-part-type="genus">Paepalanthus</tp:taxon-name-part> <tp:taxon-name-part taxon-name-part-type="species">kupperi</tp:taxon-name-part></tp:taxon-name></italic> and most material determined as <italic><tp:taxon-name><tp:taxon-name-part taxon-name-part-type="genus">Paepalanthus</tp:taxon-name-part> <tp:taxon-name-part taxon-name-part-type="species">karstenii</tp:taxon-name-part></tp:taxon-name></italic>.</p><p>Moldenke did not specify distinguishing characters for his other species here placed in synonymy of <italic><tp:taxon-name><tp:taxon-name-part taxon-name-part-type="genus">Paepalanthus</tp:taxon-name-part> <tp:taxon-name-part taxon-name-part-type="species">pilosus</tp:taxon-name-part></tp:taxon-name></italic>, nor were these names widely used. Of his new infraspecific taxa, <tp:taxon-name><tp:taxon-name-part taxon-name-part-type="genus">Paepalanthus</tp:taxon-name-part> <tp:taxon-name-part taxon-name-part-type="species">karstenii</tp:taxon-name-part> <tp:taxon-name-part taxon-name-part-type="infraspecific-rank">f.</tp:taxon-name-part> <tp:taxon-name-part taxon-name-part-type="form">corei</tp:taxon-name-part></tp:taxon-name> was said to differ from that species by the peduncles only 1–2 cm in length, and <tp:taxon-name><tp:taxon-name-part taxon-name-part-type="genus">Paepalanthus</tp:taxon-name-part> <tp:taxon-name-part taxon-name-part-type="species">karstenii</tp:taxon-name-part> <tp:taxon-name-part taxon-name-part-type="infraspecific-rank">var.</tp:taxon-name-part> <tp:taxon-name-part taxon-name-part-type="variety">minimus</tp:taxon-name-part></tp:taxon-name> by both leaves and peduncles shorter. The type of the former is in fact <italic><tp:taxon-name><tp:taxon-name-part taxon-name-part-type="genus">Paepalanthus</tp:taxon-name-part> <tp:taxon-name-part taxon-name-part-type="species">dendroides</tp:taxon-name-part></tp:taxon-name></italic>, though Moldenke most commonly applied the name to <italic><tp:taxon-name><tp:taxon-name-part taxon-name-part-type="genus">Paepalanthus</tp:taxon-name-part> <tp:taxon-name-part taxon-name-part-type="species">pilosus</tp:taxon-name-part></tp:taxon-name></italic> and <italic><tp:taxon-name><tp:taxon-name-part taxon-name-part-type="genus">Paepalanthus</tp:taxon-name-part> <tp:taxon-name-part taxon-name-part-type="species">caryonauta</tp:taxon-name-part></tp:taxon-name></italic>.</p><p>
            <italic><tp:taxon-name><tp:taxon-name-part taxon-name-part-type="genus">Paepalanthus</tp:taxon-name-part> <tp:taxon-name-part taxon-name-part-type="species">espinosianus</tp:taxon-name-part></tp:taxon-name></italic> and <italic><tp:taxon-name><tp:taxon-name-part taxon-name-part-type="genus">Paepalanthus</tp:taxon-name-part> <tp:taxon-name-part taxon-name-part-type="species">loxensis</tp:taxon-name-part></tp:taxon-name></italic> were first treated in synonymy of <italic><tp:taxon-name><tp:taxon-name-part taxon-name-part-type="genus">Paepalanthus</tp:taxon-name-part> <tp:taxon-name-part taxon-name-part-type="species">pilosus</tp:taxon-name-part></tp:taxon-name></italic> by <xref ref-type="bibr" rid="B30">León-Yánez and Hensold (1999)</xref>, and <italic><tp:taxon-name><tp:taxon-name-part taxon-name-part-type="genus">Paepalanthus</tp:taxon-name-part> <tp:taxon-name-part taxon-name-part-type="species">subsessilis</tp:taxon-name-part></tp:taxon-name></italic> by <xref ref-type="bibr" rid="B20">Hensold (2008)</xref>. <italic><tp:taxon-name><tp:taxon-name-part taxon-name-part-type="genus">Paepalanthus</tp:taxon-name-part> <tp:taxon-name-part taxon-name-part-type="species">selaginoides</tp:taxon-name-part></tp:taxon-name></italic> was originally placed in synonymy of <italic><tp:taxon-name><tp:taxon-name-part taxon-name-part-type="genus">Paepalanthus</tp:taxon-name-part> <tp:taxon-name-part taxon-name-part-type="species">pilosus</tp:taxon-name-part></tp:taxon-name></italic> by <xref ref-type="bibr" rid="B56">Ruhland (1903)</xref> and is clearly closest to that species, but represents the only record of the species from the Central Cordillera of Colombia. Pending closer examination of the type, its placement here is provisional.</p></tp:treatment-sec><tp:treatment-sec sec-type="discussion"><title>Discussion.</title><p>
            <italic><tp:taxon-name><tp:taxon-name-part taxon-name-part-type="genus">Paepalanthus</tp:taxon-name-part> <tp:taxon-name-part taxon-name-part-type="species">pilosus</tp:taxon-name-part></tp:taxon-name></italic> in Peru and southern Ecuador is characterized by the usually dwarf flowering peduncles with capitula subsessile at anthesis, and the outer involucral bracts greenish or with a green midvein and often longer than wide. In this area, soft hirsutulous pubescence of the upper leaf surface near the apex, similar to that found in <italic><tp:taxon-name><tp:taxon-name-part taxon-name-part-type="genus">Paepalanthus</tp:taxon-name-part> <tp:taxon-name-part taxon-name-part-type="species">dendroides</tp:taxon-name-part></tp:taxon-name></italic>, is common. From Costa Rica to Colombia and Venezuela, long robust scattered cilia along the distal margin are frequent and diagnostic when they occur (hence the species epithet; <italic>cf.</italic> Fig. <xref ref-type="fig" rid="F2">2D</xref>), but rare in our area. These cilia can often be detected even in older glabrate leaves due to the persistent enlarged basal cells. From <italic><tp:taxon-name><tp:taxon-name-part taxon-name-part-type="genus">Paepalanthus</tp:taxon-name-part> <tp:taxon-name-part taxon-name-part-type="species">dendroides</tp:taxon-name-part></tp:taxon-name></italic>, <italic><tp:taxon-name><tp:taxon-name-part taxon-name-part-type="genus">Paepalanthus</tp:taxon-name-part> <tp:taxon-name-part taxon-name-part-type="species">pilosus</tp:taxon-name-part></tp:taxon-name></italic> may also be distinguished by the relatively narrow elliptic to oblanceolate petals, and the prominent dark rigid nectaries; and from <italic><tp:taxon-name><tp:taxon-name-part taxon-name-part-type="genus">Paepalanthus</tp:taxon-name-part> <tp:taxon-name-part taxon-name-part-type="species">caryonauta</tp:taxon-name-part></tp:taxon-name></italic> by the usually larger capitula, the sharply acute to aristate leaf tips, and (in the typical variety) by the form of the fruiting calyx. (See Table <xref ref-type="table" rid="T1">1</xref>.)</p><p>Habit varies from a dense compact mat pressed horizontally by collectors (as in the type of <italic><tp:taxon-name><tp:taxon-name-part taxon-name-part-type="genus">Paepalanthus</tp:taxon-name-part> <tp:taxon-name-part taxon-name-part-type="species">espinosianus</tp:taxon-name-part></tp:taxon-name></italic> Moldenke), to a rounded cushion with branch lengths of a few centimeters, pressed and mounted vertically (as in the type of <italic><tp:taxon-name><tp:taxon-name-part taxon-name-part-type="genus">Paepalanthus</tp:taxon-name-part> <tp:taxon-name-part taxon-name-part-type="species">loxensis</tp:taxon-name-part></tp:taxon-name></italic> Moldenke) The superficial difference in aspect of these two forms caused Moldenke to ally the former species with <italic><tp:taxon-name><tp:taxon-name-part taxon-name-part-type="genus">Paepalanthus</tp:taxon-name-part> <tp:taxon-name-part taxon-name-part-type="species">karstenii</tp:taxon-name-part></tp:taxon-name></italic>, but the latter species with <italic><tp:taxon-name><tp:taxon-name-part taxon-name-part-type="genus">Paepalanthus</tp:taxon-name-part> <tp:taxon-name-part taxon-name-part-type="species">glaziovii</tp:taxon-name-part></tp:taxon-name></italic> Ruhland (subsect. <italic><tp:taxon-name><tp:taxon-name-part taxon-name-part-type="subsection">Dichocladus</tp:taxon-name-part></tp:taxon-name></italic>). This character almost certainly varies in response to habitat, as <xref ref-type="bibr" rid="B19">Heilborn (1925)</xref> noted in the vegetatively similar species <italic><tp:taxon-name><tp:taxon-name-part taxon-name-part-type="genus">Plantago</tp:taxon-name-part> <tp:taxon-name-part taxon-name-part-type="species">rigida</tp:taxon-name-part></tp:taxon-name></italic> Kunth, which forms rounded cushions on wet sites and flat mats on drier sites. Leaves may be ascending to strongly reflexed and appressed to the ground, the latter perhaps a response to drier or sunnier conditions. An example are the collections <italic>Hernandez-Schmidt 1330</italic> and <italic>1432</italic> from the same locality in Cundinamarca, the former reported on rocks in full sun, with leaves reflexed close to ground, the latter on saturated soil, with leaves erect.</p><p>Peduncle length is highly variable, as already noted by <xref ref-type="bibr" rid="B56">Ruhland (1903)</xref>, but much of this variation may be developmental. Actively flowering capitula are usually borne on peduncles only a few millimeters long, barely emergent from the sheath, and in<!--PageBreak-->vested by the sharp cuspidate tips of subtending foliage leaves. Dramatic peduncle elongation often occurs later in fruit, as shown by specimens bearing both subsessile flowering capitula at stem tips, and fruiting capitula lower on the stem on peduncles up to ten times as long (e.g., <italic>Larsen 237</italic>, Fig. <xref ref-type="fig" rid="F11">11D</xref>). The delayed timing of peduncle elongation may afford wind and frost protection during anthesis, while later enhancing fruit dispersal. Peduncle elongation doesn’t always accompany fruiting or may be minimal, but even in specimens with many subsessile fruiting capitula still embedded in the leaf mat, occasional remains of much longer peduncles can be found (e.g. <italic>Barbour 3427</italic>, <italic>Sagastegui 12242</italic>). Notably, the only specimen from Peru and Ecuador with peduncles already elongate (2–5 cm) at anthesis was also the only specimen reportedly collected from “montane forest,” where it was said to be rare (<italic>Cano 16840</italic>). This plant may represent a taxonomically distinct variant, but for now is treated as an environmental form. In Colombian populations of the Eastern Cordillera, early peduncle elongation may be more common.</p><p>Other characters showing wide variation in Peru and Ecuador are involucral bract length, capitulum size, and flower and seed size. For example, the type of <italic><tp:taxon-name><tp:taxon-name-part taxon-name-part-type="genus">Paepalanthus</tp:taxon-name-part> <tp:taxon-name-part taxon-name-part-type="species">loxensis</tp:taxon-name-part></tp:taxon-name></italic> (Loja) contrasts sharply with that of <italic><tp:taxon-name><tp:taxon-name-part taxon-name-part-type="genus">Paepalanthus</tp:taxon-name-part> <tp:taxon-name-part taxon-name-part-type="species">espinosianus</tp:taxon-name-part></tp:taxon-name></italic> (Azuay) by its much smaller involucral bracts, capitula, flowers, and seeds. Indeed, in most plants from Azuay, in the Cerro Fierro-Urcu (Loja), and in some localities in Peru (Jaén, Bagua, Celendín), outer involucral bracts are ca.2.6–4.0 mm, with the tips often surpassing the large capitula 4–6 mm in diameter (<italic>cf.</italic> Fig. <xref ref-type="fig" rid="F2">2H</xref>). In contrast, most specimens from southern Loja, the western Cordillera of Peru, and southern Amazonas, Peru, have involucral bracts about 1.6–2.6 mm long and capitula 3–4 mm in diameter (Fig. <xref ref-type="fig" rid="F2">2I–J</xref>). The length of the pistillate flower sepals was measured in 18 specimens of Peru and Ecuador and was imperfectly correlated with capitulum size. Small flowers (sepals 1.4–1.8 mm) were found in the small-capitate plants from southern Loja and northwestern Peru, and a few large-capitate plants of Azuay; all other specimens were large-flowered (sepals ca. 1.8–2.4 mm long). Seed size showed the strongest geographic correlation, with the smallest seeds observed in the small-flowered specimens from southern Loja and the western cordillera of Peru (0.53–0.63 mm, 5 samples), while elsewhere seeds were larger (0.67–0.8 mm, 8 samples). Among the large-flowered collections, those of Amazonas, Peru, south of the mouth of the Rio Utcubamba (ca. 6° S latitude) are distinguished by the unusually broad female petals (l/w ratio 1.8–2.9 vs. 3.5–7.0 elsewhere), broadly rounded to even truncate-emarginate at apex (Fig. <xref ref-type="fig" rid="F12">12I</xref>), and by an ambiguous pattern of sepal thickening, both characters suggesting intermediacy with <tp:taxon-name><tp:taxon-name-part taxon-name-part-type="genus">Paepalanthus</tp:taxon-name-part> <tp:taxon-name-part taxon-name-part-type="species">pilosus</tp:taxon-name-part> <tp:taxon-name-part taxon-name-part-type="infraspecific-rank">var.</tp:taxon-name-part> <tp:taxon-name-part taxon-name-part-type="variety">leoniae</tp:taxon-name-part></tp:taxon-name>, of San Martín. Also shared with that variety are the funnelform nectaries (Fig. <xref ref-type="fig" rid="F12">12I</xref>) with unusually large, spreading papillae (also found in <italic>Sagastegui 12242</italic>, Celendín), in comparison to the commonly penicillate nectaries with small papillae found elsewhere.</p><p>
            <italic><tp:taxon-name><tp:taxon-name-part taxon-name-part-type="genus">Paepalanthus</tp:taxon-name-part> <tp:taxon-name-part taxon-name-part-type="species">pilosus</tp:taxon-name-part></tp:taxon-name></italic> in Colombia requires further careful study. In the Eastern Cordillera, particularly in disturbed paramo near Bogotá, there are more pronounced morphological extremes in the species than in other parts of its distribution. Here, leaf lengths range up to 3 cm, capitula from 3.5–8 mm in diameter, peduncles are occa<!--PageBreak--><!--PageBreak-->sionally strongly exsert at flowering, and involucral bract color and form are variable, ranging from nearly obovate-rounded to narrowly triangular, and pale gold to dark pigmented on the shoulders. <xref ref-type="bibr" rid="B34">Madriñán and Zapata (2001)</xref> indicate two sympatric elements for the Páramo Chingaza, one with ciliate leaves and peduncles exceeding the leaves in length (“<italic><tp:taxon-name><tp:taxon-name-part taxon-name-part-type="genus">Paepalanthus</tp:taxon-name-part> <tp:taxon-name-part taxon-name-part-type="species">dendroides</tp:taxon-name-part></tp:taxon-name></italic>”), and one with leaves nearly glabrous and peduncles shorter (“<italic><tp:taxon-name><tp:taxon-name-part taxon-name-part-type="genus">Paepalanthus</tp:taxon-name-part> <tp:taxon-name-part taxon-name-part-type="species">karstenii</tp:taxon-name-part></tp:taxon-name></italic>”). However type material of both <italic><tp:taxon-name><tp:taxon-name-part taxon-name-part-type="genus">Paepalanthus</tp:taxon-name-part> <tp:taxon-name-part taxon-name-part-type="species">pilosus</tp:taxon-name-part></tp:taxon-name></italic> and <italic><tp:taxon-name><tp:taxon-name-part taxon-name-part-type="genus">Paepalanthus</tp:taxon-name-part> <tp:taxon-name-part taxon-name-part-type="species">karstenii</tp:taxon-name-part></tp:taxon-name></italic> have prominent scattered cilia of the leaf margins, and both have variable peduncle lengths, which may be quite long in fruit. Judging from the photographs, both elements from Páramo Chingaza fit within my working concept of <italic><tp:taxon-name><tp:taxon-name-part taxon-name-part-type="genus">Paepalanthus</tp:taxon-name-part> <tp:taxon-name-part taxon-name-part-type="species">pilosus</tp:taxon-name-part></tp:taxon-name></italic>, but the presence of two reproductively isolated crypto-taxa in this area cannot be ruled out. Some differences especially in leaf size, orientation and pubescence may be due to microhabitat, but polymorphism does seem more exaggerated in collections from the vicinity of Bogotá than from elsewhere, and collectors have often recognized two elements at one locality (e.g., <italic>Barclay 4031</italic>, <italic>4057</italic>, Paramo de Guasca; <italic>Dwyer 8186</italic>, <italic>8189</italic>, Paramo Cruz Verde; <italic>Rangel 4045</italic>, <italic>4048</italic>, Boyacá, Duitama). For simplicity I have treated as <italic><tp:taxon-name><tp:taxon-name-part taxon-name-part-type="genus">Paepalanthus</tp:taxon-name-part> <tp:taxon-name-part taxon-name-part-type="species">pilosus</tp:taxon-name-part></tp:taxon-name></italic> all forms with subulate, sharply cuspidate leaves and the flower and fruit structure described above, and consider robust spreading cilia of the distal leaf margin also diagnostic when present, as it is in <italic><tp:taxon-name><tp:taxon-name-part taxon-name-part-type="genus">Paepalanthus</tp:taxon-name-part> <tp:taxon-name-part taxon-name-part-type="species">pilosus</tp:taxon-name-part></tp:taxon-name></italic> of Venezuela and Central America. This may however obscure a more complicated taxonomic picture.</p><p>Hybridization may be a factor contributing to the chaotic variation in <italic><tp:taxon-name><tp:taxon-name-part taxon-name-part-type="genus">Paepalanthus</tp:taxon-name-part> <tp:taxon-name-part taxon-name-part-type="species">pilosus</tp:taxon-name-part></tp:taxon-name></italic> in the vicinity of Bogotá. Some material, such as the type of <italic><tp:taxon-name><tp:taxon-name-part taxon-name-part-type="genus">Paepalanthus</tp:taxon-name-part> <tp:taxon-name-part taxon-name-part-type="species">karstenii</tp:taxon-name-part></tp:taxon-name></italic> (see Doubtful Taxa) looks intermediate with <italic><tp:taxon-name><tp:taxon-name-part taxon-name-part-type="genus">Paepalanthus</tp:taxon-name-part> <tp:taxon-name-part taxon-name-part-type="species">dendroides</tp:taxon-name-part></tp:taxon-name></italic>, as to elongate peduncles and rounded involucral bracts. Typical <italic><tp:taxon-name><tp:taxon-name-part taxon-name-part-type="genus">Paepalanthus</tp:taxon-name-part> <tp:taxon-name-part taxon-name-part-type="species">dendroides</tp:taxon-name-part></tp:taxon-name></italic> was originally described from Bogotá, but has not been collected in the vicinity since 1917, while it is still widespread elsewhere. In addition, probable hybrids between <italic><tp:taxon-name><tp:taxon-name-part taxon-name-part-type="genus">Paepalanthus</tp:taxon-name-part> <tp:taxon-name-part taxon-name-part-type="species">pilosus</tp:taxon-name-part></tp:taxon-name></italic> and <italic><tp:taxon-name><tp:taxon-name-part taxon-name-part-type="genus">Paepalanthus</tp:taxon-name-part> <tp:taxon-name-part taxon-name-part-type="species">caryonauta</tp:taxon-name-part></tp:taxon-name></italic> have been collected at the margins of the range of <italic><tp:taxon-name><tp:taxon-name-part taxon-name-part-type="genus">Paepalanthus</tp:taxon-name-part> <tp:taxon-name-part taxon-name-part-type="species">pilosus</tp:taxon-name-part></tp:taxon-name></italic>, at Paramo Frontino (Antioquia), and on the eastern slope of Paramo Sumapaz, south of Bogotá (see <italic><tp:taxon-name><tp:taxon-name-part taxon-name-part-type="genus">Paepalanthus</tp:taxon-name-part> <tp:taxon-name-part taxon-name-part-type="species">caryonauta</tp:taxon-name-part></tp:taxon-name></italic> discussion).</p><p>A final complication in the taxonomy of Colombian <italic><tp:taxon-name><tp:taxon-name-part taxon-name-part-type="genus">Paepalanthus</tp:taxon-name-part> <tp:taxon-name-part taxon-name-part-type="species">pilosus</tp:taxon-name-part></tp:taxon-name></italic> is the presence in the Serranía del Perijá and vicinity of a closely related but more robust taxon, which may intergrade with it, discussed below under <italic><tp:taxon-name><tp:taxon-name-part taxon-name-part-type="genus">Paepalanthus</tp:taxon-name-part></tp:taxon-name></italic> sp. A.</p></tp:treatment-sec><tp:treatment-sec sec-type="material"><title>Selected specimens examined</title><p>(of 122 total). <bold>COSTA RICA. Cartago</bold>: Cerro Asunción, 3350 m, 19 Mar 1978, <italic>Wilbur 26123</italic> (F). <bold>Limón</bold>: Parque Nac. Chirripó, Valle Las Morrenas, <named-content xmlns:xlink="http://www.w3.org/1999/xlink" content-type="dwc:verbatimCoordinates" xlink:type="simple"><named-content content-type="geo-json" specific-use="{&#34;type&#34;:&#34;Point&#34;,&#34;coordinates&#34;:[-83.49,9.49]}" xlink:type="simple">9°29'24"N, 83°29'24"W</named-content></named-content>, 3500 m, <italic>E. Alfaro 417</italic> (<named-content xmlns:xlink="http://www.w3.org/1999/xlink" content-type="dwc:institutional_code" xlink:type="simple">MO</named-content>). <bold>San José</bold>: Canton de Dota, Cerro Vueltas, <named-content xmlns:xlink="http://www.w3.org/1999/xlink" content-type="dwc:verbatimCoordinates" xlink:type="simple"><named-content content-type="geo-json" specific-use="{&#34;type&#34;:&#34;Point&#34;,&#34;coordinates&#34;:[-83.852778,9.627778]}" xlink:type="simple">9°37'40"N, 83°51'10"W</named-content></named-content>, 3150 m, 28 Mar 1994, <italic>Cascante et al. 212</italic> (F,<named-content xmlns:xlink="http://www.w3.org/1999/xlink" content-type="dwc:institutional_code" xlink:type="simple">MO</named-content>); Cerro Chirripó, <named-content xmlns:xlink="http://www.w3.org/1999/xlink" content-type="dwc:verbatimCoordinates" xlink:type="simple"><named-content content-type="geo-json" specific-use="{&#34;type&#34;:&#34;Point&#34;,&#34;coordinates&#34;:[-83.49,9.46]}" xlink:type="simple">9°27'36"N, 83°29'24"W</named-content></named-content>, 3400–3739 m, 27 Jul 1996, <italic>Gamboa R. et al. 490</italic> (<named-content xmlns:xlink="http://www.w3.org/1999/xlink" content-type="dwc:institutional_code" xlink:type="simple">MO</named-content>). <bold>PANAMA. Bocas del Toro</bold>: Cerro Fábrega, <named-content xmlns:xlink="http://www.w3.org/1999/xlink" content-type="dwc:verbatimCoordinates" xlink:type="simple"><named-content content-type="geo-json" specific-use="{&#34;type&#34;:&#34;Point&#34;,&#34;coordinates&#34;:[-82.877778,9.116667]}" xlink:type="simple">9°07'N, 82°52'40"W</named-content></named-content>, 3100–3300 m, 6–8 Mar 1984, <italic>Davidse et al. 25303</italic> (F,<named-content xmlns:xlink="http://www.w3.org/1999/xlink" content-type="dwc:institutional_code" xlink:type="simple">MO</named-content>). <bold>COLOMBIA. Antioquia</bold>: Mpio. Urrao, Paramo Frontino, near Llano Grande, 3450 m, 27 Oct 1976, <italic>Boeke &amp; McElroy 265</italic> (<named-content xmlns:xlink="http://www.w3.org/1999/xlink" content-type="dwc:institutional_code" xlink:type="simple">NY</named-content> [01347937] p.p., mixed with <italic><tp:taxon-name><tp:taxon-name-part taxon-name-part-type="genus">Paepalanthus</tp:taxon-name-part> <tp:taxon-name-part taxon-name-part-type="species">caryonauta</tp:taxon-name-part></tp:taxon-name></italic> × <italic><tp:taxon-name><tp:taxon-name-part taxon-name-part-type="genus">Paepalanthus</tp:taxon-name-part> <tp:taxon-name-part taxon-name-part-type="species">pilosus</tp:taxon-name-part></tp:taxon-name></italic> at top center), <italic>Ibidem</italic>, ﻿3320–3450 m, 2 Mar 1989, <italic>MacDougal &amp; Roldán 4463</italic> (<named-content xmlns:xlink="http://www.w3.org/1999/xlink" content-type="dwc:institutional_code" xlink:type="simple">MO</named-content>). <bold>Bogotá, DC</bold>: Entre Alto de las Cruces-La Viga y Diego Largo, 3380–3320 m, 19 Jun 1939, <italic>Cuatrecasas 5553</italic> (F); Páramo de Chisacá, 3660-<!--PageBreak-->3720 m, 11 Sep 1961, <italic>Cuatrecasas &amp; Jaramillo 25882</italic> (F); Páramo de Cruz Verde, 3300–3500 m, 20 Sep 1917, <italic>Pennell 2074</italic> (F,<named-content xmlns:xlink="http://www.w3.org/1999/xlink" content-type="dwc:institutional_code" xlink:type="simple">MO</named-content>); Paramo de Sumapaz, 3750 m, 8 Aug 2003, <italic>S. Rios et al. 16</italic> (<named-content xmlns:xlink="http://www.w3.org/1999/xlink" content-type="dwc:institutional_code" xlink:type="simple">UDBC</named-content> [UDBC15910]). Cerro Monserrate, 26 Apr 1951, <italic>Romero-Castaneda 2492</italic> (F); Páramo de Chisacá, 3596 m, 15 Oct 1966, <italic>Soderstrom 1346</italic> (<named-content xmlns:xlink="http://www.w3.org/1999/xlink" content-type="dwc:institutional_code" xlink:type="simple">MO</named-content>); Usme, Predio El Refugio EAAB, alt. 3726 m, 2 Aug 2011, <italic>Trujillo 600</italic> (<named-content xmlns:xlink="http://www.w3.org/1999/xlink" content-type="dwc:institutional_code" xlink:type="simple">UDBC</named-content> [UDBC30513]). <bold>Boyacá</bold>: Nevado del Cocuy, valle de Las Lagunillas 4000–4300 m, 12 Sep 1938, <italic>Cuatrecasas 1501</italic> (F); Paramo de la Rusia, Duitama – Charalá, 3624 m, 20 Aug 1953, <italic>Langenheim 3508</italic> (<named-content xmlns:xlink="http://www.w3.org/1999/xlink" content-type="dwc:institutional_code" xlink:type="simple">MICH</named-content>); Duitama, Paramo de Belen, <named-content xmlns:xlink="http://www.w3.org/1999/xlink" content-type="dwc:verbatimCoordinates" xlink:type="simple"><named-content content-type="geo-json" specific-use="{&#34;type&#34;:&#34;Point&#34;,&#34;coordinates&#34;:[-72.952222,6.026389]}" xlink:type="simple">06°01'35"N, 72° 57'08"W</named-content></named-content>, 3900 m, 30 Sep 1986, <italic>Rangel et al. 4045</italic> (<named-content xmlns:xlink="http://www.w3.org/1999/xlink" content-type="dwc:institutional_code" xlink:type="simple">MO</named-content>). <bold>Cundinamarca</bold>: Paramo de Guasca, 3000–3400 m, 13 Jun 1957, <italic>Barclay 4031</italic> (<named-content xmlns:xlink="http://www.w3.org/1999/xlink" content-type="dwc:institutional_code" xlink:type="simple">MO</named-content>); Represa de Neusa, 3500 m, 22 Jun 1957, <italic>Barclay 4150</italic> (<named-content xmlns:xlink="http://www.w3.org/1999/xlink" content-type="dwc:institutional_code" xlink:type="simple">MO</named-content>); Boqueron de Chipaque, 3350 m, 12 Jul 1957, <italic>Barclay 4489</italic> (<named-content xmlns:xlink="http://www.w3.org/1999/xlink" content-type="dwc:institutional_code" xlink:type="simple">MO</named-content>); Páramo de Choachi, 3400 m, 18 Jun 1959, <italic>Barclay 7757</italic> (<named-content xmlns:xlink="http://www.w3.org/1999/xlink" content-type="dwc:institutional_code" xlink:type="simple">MO</named-content>); Mpio. de Fómeque, Sector La Playa (Parque Nac. Natural Chingaza), 3180 m, 31 Aug 1991, <italic>Bernal et al. 1647</italic> (<named-content xmlns:xlink="http://www.w3.org/1999/xlink" content-type="dwc:institutional_code" xlink:type="simple">COL</named-content> [COL000066835]); La Calera, Paramo de Palacio, 3420–3500 m, 8 Dec 1959, <italic>Cuatrecasas et al. 25574</italic> (F); Mpio. Subachoque, Paramo El Tablazo, 3400 m, 6 Oct 2003, <italic>M. Hernandez Schmidt et al. 1330</italic> (<named-content xmlns:xlink="http://www.w3.org/1999/xlink" content-type="dwc:institutional_code" xlink:type="simple">COL</named-content> [COL000034189]), 12 Dec 2003, <italic>M. Hernandez Schmidt 1432</italic> (<named-content xmlns:xlink="http://www.w3.org/1999/xlink" content-type="dwc:institutional_code" xlink:type="simple">COL</named-content> [COL000034188]); Sopó, 2700 m, 14 Feb 1951, <italic>Schultes 11590</italic> (<named-content xmlns:xlink="http://www.w3.org/1999/xlink" content-type="dwc:institutional_code" xlink:type="simple">MO</named-content>). <bold>Magdalena</bold>: Sierra Nevada de Santa Marta, Laguna Chubdula, <named-content xmlns:xlink="http://www.w3.org/1999/xlink" content-type="dwc:verbatimCoordinates" xlink:type="simple"><named-content content-type="geo-json" specific-use="{&#34;type&#34;:&#34;Point&#34;,&#34;coordinates&#34;:[-73.883333,10.916667]}" xlink:type="simple">10°55'N, 73°53'W</named-content></named-content>, 3480 m, 29 Jul 1972, <italic>Kirkbride &amp; Forero 1784</italic> (F); Slopes of Cuchilla Chebachucua, valley of Rio Duriameina, <named-content xmlns:xlink="http://www.w3.org/1999/xlink" content-type="dwc:verbatimCoordinates" xlink:type="simple"><named-content content-type="geo-json" specific-use="{&#34;type&#34;:&#34;Point&#34;,&#34;coordinates&#34;:[-73.633333,10.633333]}" xlink:type="simple">10°38'N, 73°38'W</named-content></named-content>, 3500 m, 31 May 1977, <italic>S. White &amp; Alverson 642</italic> (<named-content xmlns:xlink="http://www.w3.org/1999/xlink" content-type="dwc:institutional_code" xlink:type="simple">MO</named-content>). <bold>Norte de Santander</bold>: Cucutilla, Páramo El Romeral, 3200–3800 m, 25 Feb 2002, <italic>Ortiz R. et al. 978</italic> (<named-content xmlns:xlink="http://www.w3.org/1999/xlink" content-type="dwc:institutional_code" xlink:type="simple">COL</named-content> [COL000066965]); <bold>Santander</bold>: Paramo del Almorzadero, 3600 m, 1 Jan 1960, <italic>Barclay 10394</italic> (<named-content xmlns:xlink="http://www.w3.org/1999/xlink" content-type="dwc:institutional_code" xlink:type="simple">MO</named-content>). <bold>VENEZUELA. Apure</bold>: Distr. Paéz, paramo de Tamá, 3100 m, 26 Jun 1973, <italic>Ruiz-Teran &amp; López-Figueiras 8555</italic> (<named-content xmlns:xlink="http://www.w3.org/1999/xlink" content-type="dwc:institutional_code" xlink:type="simple">MICH</named-content>). <bold>Lara/Trujillo</bold>: Parque Nacional Dinira, Paramo de Jabón, vista al Tocuyo, <named-content xmlns:xlink="http://www.w3.org/1999/xlink" content-type="dwc:verbatimCoordinates" xlink:type="simple"><named-content content-type="geo-json" specific-use="{&#34;type&#34;:&#34;Point&#34;,&#34;coordinates&#34;:[-70.105,9.565278]}" xlink:type="simple">09°33'55"N, 70° 06'18"W</named-content></named-content>, 3000 m, 13 Aug 1999, <italic>Riina et al. 522</italic> (F). <bold>Merida</bold>: Distr. Rangel, Sierra de Santo Domingo, paramo de Mucubaji, 3560–3600 m, 19 Nov 1959, <italic>Barclay &amp; Juajibioy 9565</italic> (<named-content xmlns:xlink="http://www.w3.org/1999/xlink" content-type="dwc:institutional_code" xlink:type="simple">MO</named-content>); Distr. Justo Briceño, Alto del Totumo, hoya del Río Chirurí, a 19.5 km de El Aguila, 3900–4000 m, 11 Oct 1983, <italic>Berry 4229</italic> (F); Distr. Campo Elias, San Jose de Acequias – Mucutuy, 3120 m, 22 Aug 1984, <italic>Berry 4366</italic> (F,<named-content xmlns:xlink="http://www.w3.org/1999/xlink" content-type="dwc:institutional_code" xlink:type="simple">MO</named-content>); Distr. Rangel, Paramo de Mucuchies, 3750 m, Sept 1952, <italic>Humbert 26300</italic> (F); Distr. Miranda, Timotes – Paramito, 2285–3500 m, 24 Mar 1944, <italic>Steyermark 55727</italic> (F); Distr. Libertador, La Aguada, 3475 m, 17 Dec 1969, <italic>Steyermark &amp; Koyama 102359</italic> (F,<named-content xmlns:xlink="http://www.w3.org/1999/xlink" content-type="dwc:institutional_code" xlink:type="simple">MO</named-content>). <bold>Táchira</bold>: Paramo de Tamá, Pata de Judio, 3100–3500 m, 19 Oct 1978, <italic>Luteyn et al. 5927</italic> (<named-content xmlns:xlink="http://www.w3.org/1999/xlink" content-type="dwc:institutional_code" xlink:type="simple">MO</named-content>). <bold>Trujillo</bold>: Parque Nac. Guaramacal, 2800–3100 m, 15 Jun 2001, <italic>Dorr et al. 9005</italic> (F). <bold>ECUADOR. Azuay</bold>: Paramo de Matanga, <named-content xmlns:xlink="http://www.w3.org/1999/xlink" content-type="dwc:verbatimCoordinates" xlink:type="simple"><named-content content-type="geo-json" specific-use="{&#34;type&#34;:&#34;Point&#34;,&#34;coordinates&#34;:[-78.953889,-3.228333]}" xlink:type="simple">03°13'42"S, 78°57'14"W</named-content></named-content>, 3340 m, 18 Jul 2006, <italic>Aedo et al. 13036</italic> (<named-content xmlns:xlink="http://www.w3.org/1999/xlink" content-type="dwc:institutional_code" xlink:type="simple">MO</named-content>); Gualaceo – Limón, side road at km 25.2, <named-content xmlns:xlink="http://www.w3.org/1999/xlink" content-type="dwc:verbatimCoordinates" xlink:type="simple"><named-content content-type="geo-json" specific-use="{&#34;type&#34;:&#34;Point&#34;,&#34;coordinates&#34;:[-78.666667,-3.]}" xlink:type="simple">03°00'S, 78° 40'W</named-content></named-content>, 3540–3600 m, 12 Jan 2000, <italic>Jørgensen et al. 1851</italic> (F,<named-content xmlns:xlink="http://www.w3.org/1999/xlink" content-type="dwc:institutional_code" xlink:type="simple">MO</named-content>); Sigsig – Gualaquiza, km 28, <named-content xmlns:xlink="http://www.w3.org/1999/xlink" content-type="dwc:verbatimCoordinates" xlink:type="simple"><named-content content-type="geo-json" specific-use="{&#34;type&#34;:&#34;Point&#34;,&#34;coordinates&#34;:[-78.785833,-3.196667]}" xlink:type="simple">03° 11'48"S, 78°47'09"W</named-content></named-content>, 3280–3330 m, 14 Nov 2000, <italic>Jørgensen et al. 2366</italic> (F,<named-content xmlns:xlink="http://www.w3.org/1999/xlink" content-type="dwc:institutional_code" xlink:type="simple">MO</named-content>). <bold>Azuay/Morona-Santiago</bold>: Muletrack Sevilla de Oro-Mendez (Paramo de Castillo), <named-content xmlns:xlink="http://www.w3.org/1999/xlink" content-type="dwc:verbatimCoordinates" xlink:type="simple"><named-content content-type="geo-json" specific-use="{&#34;type&#34;:&#34;Point&#34;,&#34;coordinates&#34;:[-78.6,-2.8]}" xlink:type="simple">2°48'S, 78°36'W</named-content></named-content>, 3250–3500 m, 16 Sep 1976, <italic>Øllgaard &amp; Balslev 9557</italic> (F). <bold>Loja</bold>: Tambo de Savanilla, 18 Oct 1876, <!--PageBreak--><italic>André K-1438</italic> (F); Fierro Urco, Saraguro-Loja, <named-content xmlns:xlink="http://www.w3.org/1999/xlink" content-type="dwc:verbatimCoordinates" xlink:type="simple"><named-content content-type="geo-json" specific-use="{&#34;type&#34;:&#34;Point&#34;,&#34;coordinates&#34;:[-79.321667,-3.719444]}" xlink:type="simple">03°43'10"S, 79° 19'18"W</named-content></named-content>, 3840 m, 6 Dec 1994, <italic>Jørgensen et al. 1241</italic> (<named-content xmlns:xlink="http://www.w3.org/1999/xlink" content-type="dwc:institutional_code" xlink:type="simple">MO</named-content>); Yangana – Valladolid, 2800–2900 m, 5 Sep 1985, <italic>Larsen &amp; Dall 237</italic> (<named-content xmlns:xlink="http://www.w3.org/1999/xlink" content-type="dwc:institutional_code" xlink:type="simple">MO</named-content>), <italic>Ibid.</italic>, 3150 m, 14 Nov 1997, <italic>Lewis &amp; Klitgaard 3726</italic> (<named-content xmlns:xlink="http://www.w3.org/1999/xlink" content-type="dwc:institutional_code" xlink:type="simple">MO</named-content>). <bold>PERU. Amazonas</bold>: Prov. Bagua, Cordillera Colán 3290 m, 9 Sep 1978, <italic>Barbour 3427</italic> (F,<named-content xmlns:xlink="http://www.w3.org/1999/xlink" content-type="dwc:institutional_code" xlink:type="simple">MO</named-content>); Prov. Chachapoyas, Leimebamba-Chilchos trail, 4 Jul 1977, <italic>Boeke 2133</italic> (<named-content xmlns:xlink="http://www.w3.org/1999/xlink" content-type="dwc:institutional_code" xlink:type="simple">MO</named-content>,<named-content xmlns:xlink="http://www.w3.org/1999/xlink" content-type="dwc:institutional_code" xlink:type="simple">USM</named-content> n.v.); Prov. Luya, Distrito Camporedondo, Tullanya, <named-content xmlns:xlink="http://www.w3.org/1999/xlink" content-type="dwc:verbatimCoordinates" xlink:type="simple"><named-content content-type="geo-json" specific-use="{&#34;type&#34;:&#34;Point&#34;,&#34;coordinates&#34;:[-78.312222,-6.074722]}" xlink:type="simple">06°04'29"S, 78°18'44"W</named-content></named-content>, 3320 m, 8 Dec 1996, <italic>R. Vásquez-M. &amp; Rojas 21996</italic> (<named-content xmlns:xlink="http://www.w3.org/1999/xlink" content-type="dwc:institutional_code" xlink:type="simple">MO</named-content>); Prov. Chachapoyas, 3000 m, <italic>Weberbauer 4416</italic> (F frag ex G); Molinopampa – Diosan pass, 3100–3300 m, 5 Aug 1962, <italic>Wurdack 1616</italic> (F). <bold>Cajamarca</bold>: Prov. Jaén, Sallique, Localidad El Páramo, <named-content xmlns:xlink="http://www.w3.org/1999/xlink" content-type="dwc:verbatimCoordinates" xlink:type="simple"><named-content content-type="geo-json" specific-use="{&#34;type&#34;:&#34;Point&#34;,&#34;coordinates&#34;:[-79.316667,-5.680833]}" xlink:type="simple">05°40'51"S, 79°19'00"W</named-content></named-content>, 3400 m, 22 Jul 1998, <italic>Campos et al. 5334</italic> (F,<named-content xmlns:xlink="http://www.w3.org/1999/xlink" content-type="dwc:institutional_code" xlink:type="simple">MO</named-content>); Prov. Celendín, Jalca de Kumulca, 3300 m, 18 Aug 1984, <italic>Sagástegui et al. 12242</italic> (F,<named-content xmlns:xlink="http://www.w3.org/1999/xlink" content-type="dwc:institutional_code" xlink:type="simple">MO</named-content>). <bold>Lambayeque</bold>: Ferreñafe, Cañaris, 3253 m, 22 Apr 2010, <italic>Chocce et al. 5688</italic> (<named-content xmlns:xlink="http://www.w3.org/1999/xlink" content-type="dwc:institutional_code" xlink:type="simple">USM</named-content> [photo]); <bold>Piura</bold>: Huancabamba, Carmen de la Frontera, Nueva York, 3160 m, 28 Jul 2006, <italic>Cano et al. 16840</italic> (F,<named-content xmlns:xlink="http://www.w3.org/1999/xlink" content-type="dwc:institutional_code" xlink:type="simple">USM</named-content> [photo]).</p><fig id="F11" position="float" orientation="portrait"><label>Figure 11.</label><caption><p>Habits of <italic><tp:taxon-name><tp:taxon-name-part taxon-name-part-type="genus">Paepalanthus</tp:taxon-name-part> <tp:taxon-name-part taxon-name-part-type="species">pilosus</tp:taxon-name-part></tp:taxon-name></italic> varieties and “<italic><tp:taxon-name><tp:taxon-name-part taxon-name-part-type="genus">Paepalanthus</tp:taxon-name-part></tp:taxon-name></italic> sp. A.” <bold>A−D</bold> <tp:taxon-name><tp:taxon-name-part taxon-name-part-type="genus">Paepalanthus</tp:taxon-name-part> <tp:taxon-name-part taxon-name-part-type="species">pilosus</tp:taxon-name-part> <tp:taxon-name-part taxon-name-part-type="infraspecific-rank">var.</tp:taxon-name-part> <tp:taxon-name-part taxon-name-part-type="variety">pilosus</tp:taxon-name-part></tp:taxon-name>. (<bold>A</bold> <italic>Soderstrom 1346</italic> <bold>B</bold> <italic>Sagástegui 12242</italic> <bold>C</bold> <italic>Cano 16840</italic> <bold>D</bold> <italic>Larsen 237</italic>.) <bold>E</bold> <tp:taxon-name><tp:taxon-name-part taxon-name-part-type="genus">Paepalanthus</tp:taxon-name-part> <tp:taxon-name-part taxon-name-part-type="species">pilosus</tp:taxon-name-part> <tp:taxon-name-part taxon-name-part-type="infraspecific-rank">var.</tp:taxon-name-part> <tp:taxon-name-part taxon-name-part-type="variety">leoniae</tp:taxon-name-part></tp:taxon-name> (<italic>León 1597)</italic> <bold>F−G</bold> “<italic><tp:taxon-name><tp:taxon-name-part taxon-name-part-type="genus">Paepalanthus</tp:taxon-name-part></tp:taxon-name></italic> sp. A” (<italic>Cuadros 3732</italic>) <bold>F</bold> Habit <bold>G</bold> Capitulum. In <bold>D</bold> arrows indicate flowering (fl) and fruiting (fr) capitula.</p></caption><graphic xmlns:xlink="http://www.w3.org/1999/xlink" xlink:href="phytokeys-064-001-g011.jpg" position="float" orientation="portrait" xlink:type="simple" id="oo_92253.jpg"/></fig><fig id="F12" position="float" orientation="portrait"><label>Figure 12.</label><caption><p>Pistillate flowers and fruits of <italic><tp:taxon-name><tp:taxon-name-part taxon-name-part-type="genus">Paepalanthus</tp:taxon-name-part> <tp:taxon-name-part taxon-name-part-type="species">pilosus</tp:taxon-name-part></tp:taxon-name></italic> varieties. <bold>A−K</bold> <tp:taxon-name><tp:taxon-name-part taxon-name-part-type="genus">Paepalanthus</tp:taxon-name-part> <tp:taxon-name-part taxon-name-part-type="species">pilosus</tp:taxon-name-part> <tp:taxon-name-part taxon-name-part-type="infraspecific-rank">var.</tp:taxon-name-part> <tp:taxon-name-part taxon-name-part-type="variety">pilosus</tp:taxon-name-part></tp:taxon-name> (<bold>A−B</bold> <italic>Jørgensen 2366</italic> <bold>C−F</bold> <italic>Cano 16840</italic> <bold>G</bold> <italic>Cuatrecasas 25574</italic> <bold>H</bold> <italic>MacDougal 4463</italic> <bold>I</bold> <italic>Wurdack 1616</italic> <bold>J</bold> <italic>Øllgaard 9557</italic> <bold>K</bold> <italic>Boeke 2133</italic>) <bold>A−B</bold> Flower in anthesis with detail of gynoecial nectaries <bold>C</bold> Flower in anthesis <bold>D</bold> Gynoecium <bold>E</bold> Petal <bold>F</bold> Seed <bold>G</bold> Diaspore with detached calyx <bold>H</bold> Sepal (fr) <bold>I</bold> Diaspore releasing seed <bold>J−K</bold> Seeds after wetting <bold>L</bold> <tp:taxon-name><tp:taxon-name-part taxon-name-part-type="genus">Paepalanthus</tp:taxon-name-part> <tp:taxon-name-part taxon-name-part-type="species">pilosus</tp:taxon-name-part> <tp:taxon-name-part taxon-name-part-type="infraspecific-rank">var.</tp:taxon-name-part> <tp:taxon-name-part taxon-name-part-type="variety">leoniae</tp:taxon-name-part></tp:taxon-name>. Mature diaspore, sepals and petals intact. (<italic>León 1597</italic>).</p></caption><graphic xmlns:xlink="http://www.w3.org/1999/xlink" xlink:href="phytokeys-064-001-g012.jpg" position="float" orientation="portrait" xlink:type="simple" id="oo_92254.jpg"/></fig></tp:treatment-sec><tp:treatment-sec><!--Section generated to contain objects referenced in tp:taxon-treatment.--><fig id="F1" position="float" orientation="portrait"><label>Figure 1.</label><caption><p>Cushion habit of <tp:taxon-name><tp:taxon-name-part taxon-name-part-type="genus">Paepalanthus</tp:taxon-name-part> <tp:taxon-name-part taxon-name-part-type="species">pilosus</tp:taxon-name-part> <tp:taxon-name-part taxon-name-part-type="infraspecific-rank">var.</tp:taxon-name-part> <tp:taxon-name-part taxon-name-part-type="variety">pilosus</tp:taxon-name-part></tp:taxon-name> in Venezuela, November 2012. <bold>A</bold> <italic><tp:taxon-name><tp:taxon-name-part taxon-name-part-type="genus">Paepalanthus</tp:taxon-name-part> <tp:taxon-name-part taxon-name-part-type="species">pilosus</tp:taxon-name-part></tp:taxon-name></italic> cushions with bunchgrasses, Páramo Batallón <bold>B</bold> Individual cushion, with graminoids emerging, Páramo Los Conejos. Photos by Serge Aubert, Station Alpine Joseph Fourier, France. Used by permission (<ext-link xmlns:xlink="http://www.w3.org/1999/xlink" xlink:type="simple" ext-link-type="uri" xlink:href="http://www.cushionplants.eu">www.cushionplants.eu</ext-link>).</p></caption><graphic xmlns:xlink="http://www.w3.org/1999/xlink" xlink:href="phytokeys-064-001-g001.jpg" position="float" orientation="portrait" xlink:type="simple" id="oo_92243.jpg"/></fig><fig id="F2" position="float" orientation="portrait"><label>Figure 2.</label><caption><p>Capitula and leaf tips of <italic><tp:taxon-name><tp:taxon-name-part taxon-name-part-type="genus">Paepalanthus</tp:taxon-name-part> <tp:taxon-name-part taxon-name-part-type="species">pilosus</tp:taxon-name-part></tp:taxon-name></italic> and relatives <bold>A−E</bold> Fruiting capitula with diaspores; sepals detaching (<bold>A, D</bold>) or intact (<bold>C, E</bold>) <bold>A</bold> <italic><tp:taxon-name><tp:taxon-name-part taxon-name-part-type="genus">Paepalanthus</tp:taxon-name-part> <tp:taxon-name-part taxon-name-part-type="species">dendroides</tp:taxon-name-part></tp:taxon-name></italic> <bold>B−C</bold> <italic><tp:taxon-name><tp:taxon-name-part taxon-name-part-type="genus">Paepalanthus</tp:taxon-name-part> <tp:taxon-name-part taxon-name-part-type="species">caryonauta</tp:taxon-name-part></tp:taxon-name></italic> <bold>D</bold> <tp:taxon-name><tp:taxon-name-part taxon-name-part-type="genus">Paepalanthus</tp:taxon-name-part> <tp:taxon-name-part taxon-name-part-type="species">pilosus</tp:taxon-name-part> <tp:taxon-name-part taxon-name-part-type="infraspecific-rank">var.</tp:taxon-name-part> <tp:taxon-name-part taxon-name-part-type="variety">pilosus</tp:taxon-name-part></tp:taxon-name> <bold>E</bold> <italic><tp:taxon-name><tp:taxon-name-part taxon-name-part-type="genus">Paepalanthus</tp:taxon-name-part> <tp:taxon-name-part taxon-name-part-type="species">lodiculoides</tp:taxon-name-part></tp:taxon-name></italic> <bold>F−J</bold> <tp:taxon-name><tp:taxon-name-part taxon-name-part-type="genus">Paepalanthus</tp:taxon-name-part> <tp:taxon-name-part taxon-name-part-type="species">pilosus</tp:taxon-name-part> <tp:taxon-name-part taxon-name-part-type="infraspecific-rank">var.</tp:taxon-name-part> <tp:taxon-name-part taxon-name-part-type="variety">pilosus</tp:taxon-name-part></tp:taxon-name>, involucral bract variation. Arrows = tips of the torn peduncle sheath. (<bold>A</bold> <italic>Davidse 28991</italic> <bold>B</bold> <italic>Barclay 5176</italic>, Ecuador <bold>C</bold> <italic>Dudley 11060</italic>, Peru <bold>D</bold> <italic>Cuatrecasas 25574</italic> <bold>E</bold> <italic>Øllgaard 9717</italic> <bold>F</bold> <italic>Cuatrecasas 25882</italic> <bold>G</bold> <italic>Cuatrecasas 5553</italic> <bold>H</bold> <italic>Øllgaard 9557</italic> <bold>I</bold> <italic>Cano 16840</italic> <bold>J</bold> <italic>Jørgensen 2366</italic>.)</p></caption><graphic xmlns:xlink="http://www.w3.org/1999/xlink" xlink:href="phytokeys-064-001-g002.jpg" position="float" orientation="portrait" xlink:type="simple" id="oo_92244.jpg"/></fig><fig id="F3" position="float" orientation="portrait"><label>Figure 3.</label><caption><p>Vascular bundle morphology, adaxial side up. <bold>A</bold> <italic><tp:taxon-name><tp:taxon-name-part taxon-name-part-type="genus">Paepalanthus</tp:taxon-name-part> <tp:taxon-name-part taxon-name-part-type="species">caryonauta</tp:taxon-name-part></tp:taxon-name></italic> <bold>B</bold> <tp:taxon-name><tp:taxon-name-part taxon-name-part-type="genus">Paepalanthus</tp:taxon-name-part> <tp:taxon-name-part taxon-name-part-type="species">pilosus</tp:taxon-name-part> <tp:taxon-name-part taxon-name-part-type="infraspecific-rank">var.</tp:taxon-name-part> <tp:taxon-name-part taxon-name-part-type="variety">pilosus</tp:taxon-name-part></tp:taxon-name> <bold>C−E</bold> <italic><tp:taxon-name><tp:taxon-name-part taxon-name-part-type="genus">Paepalanthus</tp:taxon-name-part> <tp:taxon-name-part taxon-name-part-type="species">dendroides</tp:taxon-name-part></tp:taxon-name></italic> <bold>F</bold> <italic><tp:taxon-name><tp:taxon-name-part taxon-name-part-type="genus">Paepalanthus</tp:taxon-name-part> <tp:taxon-name-part taxon-name-part-type="species">huancabambensis</tp:taxon-name-part></tp:taxon-name></italic> midvein, with bundle sheath extensions. (<bold>A</bold> <italic>Valenzuela 8117</italic> <bold>B</bold> <italic>Barbour 3427</italic> <bold>C</bold> <italic>León 2683</italic> <bold>D−E</bold> <italic>León 2243</italic>. F: <italic>Sagástegui 16799</italic> <bold>D−F</bold> Mesophyll darkened for contrast.)</p></caption><graphic xmlns:xlink="http://www.w3.org/1999/xlink" xlink:href="phytokeys-064-001-g003.jpg" position="float" orientation="portrait" xlink:type="simple" id="oo_92245.jpg"/></fig><fig id="F6" position="float" orientation="portrait"><label>Figure 6.</label><caption><p>Distribution of <italic><tp:taxon-name><tp:taxon-name-part taxon-name-part-type="genus">Paepalanthus</tp:taxon-name-part> <tp:taxon-name-part taxon-name-part-type="species">caryonauta</tp:taxon-name-part></tp:taxon-name></italic> and suspected hybrids, <tp:taxon-name><tp:taxon-name-part taxon-name-part-type="genus">Paepalanthus</tp:taxon-name-part> <tp:taxon-name-part taxon-name-part-type="species">pilosus</tp:taxon-name-part> <tp:taxon-name-part taxon-name-part-type="infraspecific-rank">var.</tp:taxon-name-part> <tp:taxon-name-part taxon-name-part-type="variety">pilosus</tp:taxon-name-part></tp:taxon-name>, <tp:taxon-name><tp:taxon-name-part taxon-name-part-type="genus">Paepalanthus</tp:taxon-name-part> <tp:taxon-name-part taxon-name-part-type="species">pilosus</tp:taxon-name-part> <tp:taxon-name-part taxon-name-part-type="infraspecific-rank">var.</tp:taxon-name-part> <tp:taxon-name-part taxon-name-part-type="variety">leoniae</tp:taxon-name-part></tp:taxon-name>, and <italic><tp:taxon-name><tp:taxon-name-part taxon-name-part-type="genus">Paepalanthus</tp:taxon-name-part></tp:taxon-name></italic> “Species A.”</p></caption><graphic xmlns:xlink="http://www.w3.org/1999/xlink" xlink:href="phytokeys-064-001-g006.jpg" position="float" orientation="portrait" xlink:type="simple" id="oo_92248.jpg"/></fig><table-wrap id="T1" position="float" orientation="portrait"><label>Table 1.</label><caption><p>Character comparison of <italic><tp:taxon-name><tp:taxon-name-part taxon-name-part-type="genus">Paepalanthus</tp:taxon-name-part> <tp:taxon-name-part taxon-name-part-type="species">caryonauta</tp:taxon-name-part></tp:taxon-name></italic>, <italic><tp:taxon-name><tp:taxon-name-part taxon-name-part-type="genus">Paepalanthus</tp:taxon-name-part> <tp:taxon-name-part taxon-name-part-type="species">dendroides</tp:taxon-name-part></tp:taxon-name></italic>, and <italic><tp:taxon-name><tp:taxon-name-part taxon-name-part-type="genus">Paepalanthus</tp:taxon-name-part> <tp:taxon-name-part taxon-name-part-type="species">pilosus</tp:taxon-name-part></tp:taxon-name></italic>.</p></caption><table id="TID0EKKDI" rules="all"><tbody><tr><th rowspan="1" colspan="1"/><th rowspan="1" colspan="1">
              <italic><tp:taxon-name><tp:taxon-name-part taxon-name-part-type="genus">Paepalanthus</tp:taxon-name-part> <tp:taxon-name-part taxon-name-part-type="species">dendroides</tp:taxon-name-part></tp:taxon-name></italic>
            </th><th rowspan="1" colspan="1">
              <italic><tp:taxon-name><tp:taxon-name-part taxon-name-part-type="genus">Paepalanthus</tp:taxon-name-part> <tp:taxon-name-part taxon-name-part-type="species">pilosus</tp:taxon-name-part></tp:taxon-name></italic>
            </th><th rowspan="1" colspan="1">
              <italic><tp:taxon-name><tp:taxon-name-part taxon-name-part-type="genus">Paepalanthus</tp:taxon-name-part> <tp:taxon-name-part taxon-name-part-type="species">caryonauta</tp:taxon-name-part></tp:taxon-name></italic>
            </th></tr><tr><td rowspan="1" colspan="1">Habitat</td><td rowspan="1" colspan="1">Terrestrial or emergent aquatic; 1900–3200 m; to 3900 m in Cuzco</td><td rowspan="1" colspan="2">Terrestrial, not in standing water; (2900–) 3100–4000 (–4300) m.</td></tr><tr><td rowspan="1" colspan="1">Leaf apex shape</td><td rowspan="1" colspan="1">Convex-acute to acute, cuspidate</td><td rowspan="1" colspan="1">Acute, cuspidate to short-aristate</td><td rowspan="1" colspan="1">Narrowly rounded; if cuspidate, tip sharply deflexed</td></tr><tr><td rowspan="1" colspan="1">Leaf pubescence at adaxial apex; at distal margins</td><td rowspan="1" colspan="1">Glabrous to persistently hirsutulous;<break/> not ciliate</td><td rowspan="1" colspan="1">Glabrous (N*) to pilose (S); often prominent long scattered cilia (N)</td><td rowspan="1" colspan="1">Early glabrate; not ciliate</td></tr><tr><td rowspan="1" colspan="1">Peduncles</td><td rowspan="1" colspan="1">20–130 mm</td><td rowspan="1" colspan="1">1.5–8 mm (fl);<break/> 20–100 mm (fr)</td><td rowspan="1" colspan="1">7–35 mm</td></tr><tr><td rowspan="1" colspan="1">Capitulum diameter</td><td rowspan="1" colspan="1">3–5 mm</td><td rowspan="1" colspan="1">3–6 mm (S);<break/> 3–8 mm (N)</td><td rowspan="1" colspan="1">3–4 mm</td></tr><tr><td rowspan="1" colspan="1">♀ Sepal length</td><td rowspan="1" colspan="1">1.2–1.9 mm</td><td rowspan="1" colspan="1">(1.4–) 2.0–2.7 mm</td><td rowspan="1" colspan="1">1.3–2.0 mm</td></tr><tr><td rowspan="1" colspan="1">Sepals in fruit</td><td rowspan="1" colspan="2">Hygroscopic thickening along basal midline; detaching from fruit at maturity. (Except <tp:taxon-name><tp:taxon-name-part taxon-name-part-type="genus">Paepalanthus</tp:taxon-name-part> <tp:taxon-name-part taxon-name-part-type="species">pilosus</tp:taxon-name-part> <tp:taxon-name-part taxon-name-part-type="infraspecific-rank">var.</tp:taxon-name-part> <tp:taxon-name-part taxon-name-part-type="variety">leoniae</tp:taxon-name-part></tp:taxon-name>)</td><td rowspan="1" colspan="1">Thickened throughout; non-hygroscopic, enclosing fruit</td></tr><tr><td rowspan="1" colspan="1">♀ Petals:<break/> Length/Width</td><td rowspan="1" colspan="1">L/W = 1.6–2.3<break/> Broadly spatulate, densely pilose along upper margin</td><td rowspan="1" colspan="1">L/W = (2–)3–6<break/> Oblanceolate, usu. acute, sparingly tufted</td><td rowspan="1" colspan="1">L/W = 2.2–3.5<break/> Oblanceolate-spatulate, obtuse; sparingly tufted</td></tr><tr><td rowspan="1" colspan="1">Nectaries</td><td rowspan="1" colspan="1">Colorless (N) to pale pink-brown (S); weak, partly collapsed in old flowers</td><td rowspan="1" colspan="2">Dark red-brown, rigid, erect and exsert in old flowers.</td></tr><tr><td rowspan="1" colspan="1">Nectary position<break/> ♂ flower</td><td rowspan="1" colspan="1">Only about half-reaching the corolla sinuses.</td><td rowspan="1" colspan="2">Reaching the corolla tube sinuses.</td></tr><tr><td rowspan="1" colspan="1">Seeds</td><td rowspan="1" colspan="1">Pink to orange-brown; pseudotrichomes weak</td><td rowspan="1" colspan="2">Red-brown; pseudotrichomes separating when wet, remaining erect</td></tr></tbody></table><table-wrap-foot><fn><label>*</label><p>(N) and (S) refer to northern and southern parts of species distribution.</p></fn></table-wrap-foot></table-wrap></tp:treatment-sec><ref-list><ref id="B18"><mixed-citation xmlns:xlink="http://www.w3.org/1999/xlink" xlink:type="simple">
          <person-group><name name-style="western"><surname>Grayum</surname><given-names>MH</given-names></name><name name-style="western"><surname>Hammel</surname><given-names>BE</given-names></name><name name-style="western"><surname>Zamora</surname><given-names>N</given-names></name></person-group> (<year>2004</year>) <article-title>El ambiente físico / The physical environment.</article-title> In: <person-group><name name-style="western"><surname>Hammel</surname><given-names>BE</given-names></name><name name-style="western"><surname>Grayum</surname><given-names>MH</given-names></name><name name-style="western"><surname>Herrera</surname><given-names>C</given-names></name><name name-style="western"><surname>Zamora</surname><given-names>N</given-names></name></person-group> (<role>Eds</role>) <issue-title>Manual de Plantas de Costa Rica Vol. I. Introducción.</issue-title> <source>Monographs in Systematic Botany from the Missouri Botanical Garden</source> <volume>97</volume>: <fpage>51</fpage>–<lpage>90</lpage>.</mixed-citation></ref><ref id="B49"><mixed-citation xmlns:xlink="http://www.w3.org/1999/xlink" xlink:type="simple">
          <person-group><name name-style="western"><surname>Rangel-Ch.</surname><given-names>JO</given-names></name></person-group> (<year>2000</year>) <article-title>Clima de la Región Paramuna en Colombia.</article-title> In: <person-group><name name-style="western"><surname>Rangel-Ch.</surname><given-names>JO</given-names></name></person-group> (<role>Ed.</role>) <source>Colombia Diversidad Biotica III. Región de vida paramuna de Colombia</source>. <publisher-name>Inst. Cienc. Nat., Univ. Nac. de Colomba</publisher-name> / <publisher-name>Inst. Alexander von Humboldt</publisher-name>, <publisher-loc>Bogotá</publisher-loc>, <fpage>85</fpage>–<lpage>125</lpage>.</mixed-citation></ref><ref id="B12"><mixed-citation xmlns:xlink="http://www.w3.org/1999/xlink" xlink:type="simple">
          <person-group><name name-style="western"><surname>Cuello</surname><given-names>NL</given-names></name><name name-style="western"><surname>Cleef</surname><given-names>AM</given-names></name><name name-style="western"><surname>Aymard-C</surname><given-names>GA</given-names></name></person-group> (<year>2010</year>) <article-title>Phytogeography of the vascular páramo flora of Ramal de Guaramacal (Andes, Venezuela) and its ties to other páramo floras.</article-title> <source>Anales del Jardín Botánico de Madrid</source> <volume>67</volume>(<issue>2</issue>): <fpage>177</fpage>–<lpage>193</lpage>. doi: <ext-link xlink:type="simple" ext-link-type="doi" xlink:href="10.3989/ajbm.2253">10.3989/ajbm.2253</ext-link></mixed-citation></ref><ref id="B71"><mixed-citation xmlns:xlink="http://www.w3.org/1999/xlink" xlink:type="simple">
          <person-group><name name-style="western"><surname>Vareschi</surname><given-names>V</given-names></name></person-group> (<year>1970</year>) <source>Flora de los Páramos de Venezuela.</source> <publisher-name>Universidad de los Andes</publisher-name>, <publisher-loc>Merida</publisher-loc>, <size units="page">429 pp</size>.</mixed-citation></ref><ref id="B48"><mixed-citation xmlns:xlink="http://www.w3.org/1999/xlink" xlink:type="simple">
          <person-group><name name-style="western"><surname>Pedraza-Peñalosa</surname><given-names>P</given-names></name><name name-style="western"><surname>Betancur</surname><given-names>J</given-names></name><name name-style="western"><surname>Franco-Rosselli</surname><given-names>P</given-names></name></person-group> (<year>2005</year>) <source>Chisacá, un recorrido por los páramos andinos</source>. <edition>2nd ed</edition>. <publisher-name>Instituto de Ciencias Naturales e Instituto de Investigación de Recursos Biológicos Alexander von Humboldt</publisher-name>. <publisher-loc>Bogotá</publisher-loc>, <size units="page">340 pp</size>. <ext-link xlink:type="simple" ext-link-type="uri" xlink:href="http://www.researchgate.net/publication/266328313_CHISAC_UN_RECORRIDO_POR_LOS_PRAMOS_ANDINOS">http://www.researchgate.net/publication/266328313_CHISAC_UN_RECORRIDO_POR_LOS_PRAMOS_ANDINOS</ext-link></mixed-citation></ref><ref id="B59"><mixed-citation xmlns:xlink="http://www.w3.org/1999/xlink" xlink:type="simple">
          <person-group><name name-style="western"><surname>Schmidt-Mumm</surname><given-names>U</given-names></name><name name-style="western"><surname>Vargas-Ríos</surname><given-names>O</given-names></name></person-group> (<year>2012</year>) <article-title>Comunidades vegetales de las transiciones terrestre-acuáticas del páramo de Chingaza, Colombia.</article-title> <source>Revista de Biología Tropical</source>. / <trans-source xml:lang="en">International Journal of Tropical Biology</trans-source> <volume>60</volume>(<issue>1</issue>): <fpage>35</fpage>–<lpage>64</lpage>. <ext-link xlink:type="simple" ext-link-type="uri" xlink:href="http://ref.scielo.org/m8v9h8">http://ref.scielo.org/m8v9h8</ext-link></mixed-citation></ref><ref id="B51"><mixed-citation xmlns:xlink="http://www.w3.org/1999/xlink" xlink:type="simple">
          <person-group><name name-style="western"><surname>Rangel-Ch.</surname><given-names>JO</given-names></name><name name-style="western"><surname>Lowy-CP</surname></name><name name-style="western"><surname>Aguilar-PM</surname></name><name name-style="western"><surname>Garzón-C</surname><given-names>A</given-names></name></person-group> (<year>1997</year>) <article-title>Tipos de vegetación en Colombia.</article-title> In: <person-group><name name-style="western"><surname>Rangel-Ch.</surname><given-names>JO</given-names></name></person-group> (<role>Ed.</role>) <source>Colombia Diversidad Biótica II</source>. <publisher-name>Instituto de Ciencias Naturales-IDEAM</publisher-name>, <publisher-loc>Bogotá</publisher-loc>, <fpage>89</fpage>–<lpage>367</lpage>.</mixed-citation></ref><ref id="B72"><mixed-citation xmlns:xlink="http://www.w3.org/1999/xlink" xlink:type="simple">
          <person-group><name name-style="western"><surname>Vargas</surname><given-names>O</given-names></name><name name-style="western"><surname>Rivera</surname><given-names>D</given-names></name></person-group> (<year>1991</year>) <source>Comunidades vegetales del Parque Nacional Natural Chingaza: Sector I Rio La Playa - Rio Guatiquía, (resultados preliminares). Cuadernos Divulgativos No. 23.</source> <publisher-name>Facultad de Ciencias, Universidad Javeriana</publisher-name>, <publisher-loc>Bogotá</publisher-loc>, <size units="page">74 pp</size>.</mixed-citation></ref><ref id="B15"><mixed-citation xmlns:xlink="http://www.w3.org/1999/xlink" xlink:type="simple">
          <person-group><name name-style="western"><surname>Franco-Rosselli</surname><given-names>MP</given-names></name><name name-style="western"><surname>Rangel-Ch.</surname><given-names>JO</given-names></name><name name-style="western"><surname>Lozano-Contreras</surname><given-names>G</given-names></name></person-group> (<year>1986</year>) <article-title>Estudios ecológicos en la cordillera Oriental II: Las comunidades vegetales de los alrededores de la laguna de Chingaza.</article-title> <source>Caldasia</source> <volume>15</volume>(<issue>71-75</issue>): <fpage>219</fpage>–<lpage>248</lpage>. <ext-link xlink:type="simple" ext-link-type="uri" xlink:href="http://www.revistas.unal.edu.co/index.php/cal/article/view/35042">http://www.revistas.unal.edu.co/index.php/cal/article/view/35042</ext-link></mixed-citation></ref><ref id="B73"><mixed-citation xmlns:xlink="http://www.w3.org/1999/xlink" xlink:type="simple">
          <person-group><name name-style="western"><surname>Weberbauer</surname><given-names>A</given-names></name></person-group> (<year>1945</year>) <source>El Mundo Vegetal de los Andes Peruanos.</source> <publisher-name>Ministerio de Agricultura</publisher-name>, <publisher-loc>Lima</publisher-loc>, <size units="page">722 pp</size>. <ext-link xlink:type="simple" ext-link-type="uri" xlink:href="http://bibdigital.rjb.csic.es/ing/Libro.php?Libro=48">http://bibdigital.rjb.csic.es/ing/Libro.php?Libro=48</ext-link></mixed-citation></ref><ref id="B8"><mixed-citation xmlns:xlink="http://www.w3.org/1999/xlink" xlink:type="simple">
          <person-group><name name-style="western"><surname>Cleef</surname><given-names>AM</given-names></name></person-group> (<year>1981</year>) <article-title>The vegetation of the páramos of the Colombian Cordillera Oriental.</article-title> <source>Dissertationes Botanicae</source> <volume>61</volume>: <fpage>1</fpage>–<lpage>320</lpage>.</mixed-citation></ref><ref id="B11"><mixed-citation xmlns:xlink="http://www.w3.org/1999/xlink" xlink:type="simple">
          <person-group><name name-style="western"><surname>Cuello</surname><given-names>NL</given-names></name><name name-style="western"><surname>Cleef</surname><given-names>AM</given-names></name></person-group> (<year>2009</year>) <article-title>The páramo vegetation of Ramal de Guaramacal, Trujillo State, Venezuela. 2. Azonal vegetation.</article-title> <source>Phytocoenologia</source> <volume>39</volume>(<issue>4</issue>): <fpage>389</fpage>–<lpage>409</lpage>. doi: <ext-link xlink:type="simple" ext-link-type="doi" xlink:href="10.1127/0340-269X/2009/0039-0389">10.1127/0340-269X/2009/0039-0389</ext-link></mixed-citation></ref><ref id="B24"><mixed-citation xmlns:xlink="http://www.w3.org/1999/xlink" xlink:type="simple">
          <institution xlink:type="simple">IUCN Standards and Petitions Subcommittee</institution> (<year>2014</year>) <source>Guidelines for using the IUCN Red List Categories and Criteria. Version 11</source>. <publisher-name>Prepared by the Standards and Petitions Subcommittee</publisher-name>. Downloaded from <ext-link xlink:type="simple" ext-link-type="uri" xlink:href="http://www.iucnredlist.org/documents/RedListGuidelines.pdf">http://www.iucnredlist.org/documents/RedListGuidelines.pdf</ext-link> [<date-in-citation content-type="access-date">on 20 July 2015</date-in-citation>]</mixed-citation></ref><ref id="B61"><mixed-citation xmlns:xlink="http://www.w3.org/1999/xlink" xlink:type="simple">
          <person-group><name name-style="western"><surname>Stauffer</surname><given-names>FW</given-names></name><name name-style="western"><surname>Stauffer</surname><given-names>J</given-names></name><name name-style="western"><surname>Dorr</surname><given-names>LJ</given-names></name></person-group> (<year>2012</year>) <article-title>Bonpland and Humboldt specimens, field notes, and herbaria; new insights from a study of the monocotyledons collected in Venezuela.</article-title> <source>Candollea</source> <volume>67</volume>(<issue>1</issue>): <fpage>75</fpage>–<lpage>130</lpage>. doi: <ext-link xlink:type="simple" ext-link-type="doi" xlink:href="10.15553/c2012v671a10">10.15553/c2012v671a10</ext-link></mixed-citation></ref><ref id="B27"><mixed-citation xmlns:xlink="http://www.w3.org/1999/xlink" xlink:type="simple">
          <person-group><name name-style="western"><surname>Körnicke</surname><given-names>F</given-names></name></person-group> (<year>1863</year>) <article-title><tp:taxon-name><tp:taxon-name-part taxon-name-part-type="family">Eriocaulaceae</tp:taxon-name-part></tp:taxon-name>.</article-title> In: <person-group><name name-style="western"><surname>Martius</surname><given-names>CFP</given-names></name></person-group> (<role>Ed.</role>) <source>Flora Brasiliensis</source> <volume>3</volume>(<issue>1/2</issue>). <publisher-name>R. Oldenbourg</publisher-name>, <publisher-loc>Munich</publisher-loc> &amp; <publisher-loc>Leipzig</publisher-loc>, <fpage>274</fpage>–<lpage>507</lpage>. <ext-link xlink:type="simple" ext-link-type="uri" xlink:href="http://www.biodiversitylibrary.org/item/9652#page/3/mode/1up">http://www.biodiversitylibrary.org/item/9652#page/3/mode/1up</ext-link></mixed-citation></ref><ref id="B56"><mixed-citation xmlns:xlink="http://www.w3.org/1999/xlink" xlink:type="simple">
          <person-group><name name-style="western"><surname>Ruhland</surname><given-names>W</given-names></name></person-group> (<year>1903</year>) <chapter-title><tp:taxon-name><tp:taxon-name-part taxon-name-part-type="family">Eriocaulaceae</tp:taxon-name-part></tp:taxon-name>.</chapter-title> In: <person-group><name name-style="western"><surname>Engler</surname><given-names>A</given-names></name></person-group> (<role>Ed.</role>) <source>Das Pflanzenreich IV.</source> <volume>30</volume>(<issue>Heft 13</issue>): <fpage>1</fpage>–<lpage>294</lpage>. <publisher-name>Wilhelm Engelmann</publisher-name>, <publisher-loc>Leipzig</publisher-loc>. <ext-link xlink:type="simple" ext-link-type="uri" xlink:href="http://www.biodiversitylibrary.org/item/68177#page/7/mode/1up">http://www.biodiversitylibrary.org/item/68177#page/7/mode/1up</ext-link></mixed-citation></ref><ref id="B40"><mixed-citation xmlns:xlink="http://www.w3.org/1999/xlink" xlink:type="simple">
          <person-group><name name-style="western"><surname>Moldenke</surname><given-names>HN</given-names></name></person-group> (<year>1975b</year>) <article-title>Annotated notes on the <tp:taxon-name><tp:taxon-name-part taxon-name-part-type="family">Eriocaulaceae</tp:taxon-name-part></tp:taxon-name>. LIV.</article-title> <source>Phytologia</source> <volume>30</volume>: <fpage>71</fpage>–<lpage>125</lpage>. <ext-link xlink:type="simple" ext-link-type="uri" xlink:href="http://www.biodiversitylibrary.org/item/48964#page/81/mode/1up">http://www.biodiversitylibrary.org/item/48964#page/81/mode/1up</ext-link></mixed-citation></ref><ref id="B34"><mixed-citation xmlns:xlink="http://www.w3.org/1999/xlink" xlink:type="simple">
          <person-group><name name-style="western"><surname>Madriñán</surname><given-names>S</given-names></name><name name-style="western"><surname>Zapata</surname><given-names>F</given-names></name></person-group> (<year>2001</year>) <source>Flora Ilustrada del Páramo de Chingaza, Colombia</source>. <publisher-name>Laboratorio de Botánica &amp; Sistemática, Universidad de los Andes</publisher-name>, <publisher-loc>Bogotá</publisher-loc>. <ext-link xlink:type="simple" ext-link-type="uri" xlink:href="https://chingaza.uniandes.edu.co/FIC/">https://chingaza.uniandes.edu.co/FIC/</ext-link> [<date-in-citation content-type="access-date">on 8 June 2014</date-in-citation>]</mixed-citation></ref><ref id="B23"><mixed-citation xmlns:xlink="http://www.w3.org/1999/xlink" xlink:type="simple">
          <person-group><name name-style="western"><surname>Huft</surname><given-names>MJ</given-names></name></person-group> (<year>1994</year>) <chapter-title>261. <tp:taxon-name><tp:taxon-name-part taxon-name-part-type="family">Eriocaulaceae</tp:taxon-name-part></tp:taxon-name></chapter-title>. In: <person-group><name name-style="western"><surname>Davidse</surname><given-names>G</given-names></name><name name-style="western"><surname>Sousa Sánchez</surname><given-names>M</given-names></name><name name-style="western"><surname>Chater</surname><given-names>AO</given-names></name></person-group> (<role>Eds</role>) <source>Flora Mesoamericana</source> <volume>6</volume>: <fpage>178</fpage>–<lpage>184</lpage>.</mixed-citation></ref><ref id="B22"><mixed-citation xmlns:xlink="http://www.w3.org/1999/xlink" xlink:type="simple">
          <person-group><name name-style="western"><surname>Hensold</surname><given-names>N</given-names></name><name name-style="western"><surname>Hammel</surname><given-names>BE</given-names></name></person-group> (<year>2003</year>) <article-title><tp:taxon-name><tp:taxon-name-part taxon-name-part-type="family">Eriocaulaceae</tp:taxon-name-part></tp:taxon-name>.</article-title> In: <person-group><name name-style="western"><surname>Hammel</surname><given-names>BE</given-names></name><name name-style="western"><surname>Grayum</surname><given-names>MH</given-names></name><name name-style="western"><surname>Herrera</surname><given-names>C</given-names></name><name name-style="western"><surname>Zamora</surname><given-names>N</given-names></name></person-group> (<role>Eds</role>) <issue-title>Manual de Plantas de Costa Rica, Vol. II.</issue-title> <source>Monographs in Systematic Botany from the Missouri Botanical Garden</source> <volume>92</volume>: <fpage>569</fpage>–<lpage>575</lpage>.</mixed-citation></ref><ref id="B30"><mixed-citation xmlns:xlink="http://www.w3.org/1999/xlink" xlink:type="simple">
          <person-group><name name-style="western"><surname>León-Yánez</surname><given-names>S</given-names></name><name name-style="western"><surname>Hensold</surname><given-names>N</given-names></name></person-group> (<year>1999</year>) <article-title><tp:taxon-name><tp:taxon-name-part taxon-name-part-type="family">Eriocaulaceae</tp:taxon-name-part></tp:taxon-name>.</article-title> In: <person-group><name name-style="western"><surname>Jørgensen</surname><given-names>PM</given-names></name><name name-style="western"><surname>León-Yánez</surname><given-names>S</given-names></name></person-group> (<role>Eds</role>) <source>Catalogue of the Vascular Plants of Ecuador</source>. <source>Monographs in Systematic Botany from the Missouri Botanical Garden</source> <volume>75</volume>: <lpage>454</lpage>.</mixed-citation></ref><ref id="B20"><mixed-citation xmlns:xlink="http://www.w3.org/1999/xlink" xlink:type="simple">
          <person-group><name name-style="western"><surname>Hensold</surname><given-names>N</given-names></name></person-group> (<year>2008</year>) <article-title><tp:taxon-name><tp:taxon-name-part taxon-name-part-type="family">Eriocaulaceae</tp:taxon-name-part></tp:taxon-name>.</article-title> In: <person-group><name name-style="western"><surname>Hokche</surname><given-names>O</given-names></name><name name-style="western"><surname>Berry</surname><given-names>PE</given-names></name><name name-style="western"><surname>Huber</surname><given-names>O</given-names></name></person-group> (<role>Eds</role>) <issue-title>Nuevo Catálogo de la Flora Vascular de Venezuela.</issue-title> <source>Fundación Instituto Botánico de Venezuela, Caracas</source>, <fpage>735</fpage>–<lpage>741</lpage>.</mixed-citation></ref><ref id="B19"><mixed-citation xmlns:xlink="http://www.w3.org/1999/xlink" xlink:type="simple">
          <person-group><name name-style="western"><surname>Heilborn</surname><given-names>O</given-names></name></person-group> (<year>1925</year>) <article-title>Contributions to the ecology of the Ecuadorian páramos with special reference to cushion-plants and osmotic pressure.</article-title> <source>Svensk Botanisk Tidskrift</source> <volume>19</volume>(<issue>2</issue>): <fpage>153</fpage>–<lpage>170</lpage>.</mixed-citation></ref></ref-list></tp:taxon-treatment>
