# Supplementary material for: The Andean Paepalanthus pilosus complex (Eriocaulaceae): a revision with three new taxa
Source: PhytoKeys. 2016 Jun 13;(64):1–57. doi: 10.3897/phytokeys.64.6864 (PMC4956916; doi:10.3897/phytokeys.64.6864)
Supplement: XML Treatment for Paepalanthus pilosus var. leoniae [file phytokeys.64.6864-treatment8.xml]

<!DOCTYPE tp:taxon-treatment
  PUBLIC "-//TaxonX//DTD Taxonomic Treatment Publishing DTD v0 20100105//EN" "tax-treatment-NSO.dtd">
<tp:taxon-treatment xmlns:tp="http://www.plazi.org/taxpub"><tp:treatment-meta><kwd-group><label>Taxon classification</label><kwd><named-content content-type="kingdom">Plantae</named-content></kwd><kwd><named-content content-type="order">Poales</named-content></kwd><kwd><named-content content-type="family">Eriocaulaceae</named-content></kwd></kwd-group><mixed-citation publication-type="journal"><person-group><name><surname>Hensold</surname><given-names>Nancy</given-names></name></person-group><article-title>The Andean <italic><tp:taxon-name><tp:taxon-name-part taxon-name-part-type="genus">Paepalanthus</tp:taxon-name-part> <tp:taxon-name-part taxon-name-part-type="species">pilosus</tp:taxon-name-part></tp:taxon-name></italic> complex (<tp:taxon-name><tp:taxon-name-part taxon-name-part-type="family">Eriocaulaceae</tp:taxon-name-part></tp:taxon-name>): a revision with three new taxa</article-title><source>PhytoKeys</source><day>13</day><month>6</month><year>2016</year><volume>2016</volume><issue>64</issue><fpage>1</fpage><lpage>57</lpage><pub-id pub-id-type="doi">10.3897/phytokeys.64.6864</pub-id></mixed-citation></tp:treatment-meta><tp:nomenclature><label>5b.</label><tp:taxon-name>
            <tp:taxon-name-part taxon-name-part-type="genus">Paepalanthus</tp:taxon-name-part>
            <tp:taxon-name-part taxon-name-part-type="species">pilosus</tp:taxon-name-part>
            <tp:taxon-name-part taxon-name-part-type="infraspecific-rank">var.</tp:taxon-name-part>
            <tp:taxon-name-part taxon-name-part-type="variety">leoniae</tp:taxon-name-part>
            <object-id xmlns:xlink="http://www.w3.org/1999/xlink" content-type="ipni" xlink:type="simple">urn:lsid:ipni.org:names:77155459-1</object-id>
          </tp:taxon-name><tp:taxon-authority>Hensold</tp:taxon-authority><tp:taxon-status xmlns:xlink="http://www.w3.org/1999/xlink" xlink:type="simple">var. nov.</tp:taxon-status><xref ref-type="fig" rid="F11">Figs 11E</xref><xref ref-type="fig" rid="F12">, 12L</xref><!--PageBreak--></tp:nomenclature><tp:treatment-sec sec-type="diagnosis"><title>Diagnosis.</title><p>Differs from the typical variety by the capitula 2–3 mm in diameter, flowers 5-10 per capitulum, the pistillate flowers with sepals elliptic, uniformly thickened in fruit and dispersed with the fruit; petals of pistillate flowers oblong to oblong-spatulate with broadly rounded to truncate apex.</p></tp:treatment-sec><tp:treatment-sec sec-type="material"><title>Type.</title><p>
            PERU. San Martín: Prov. Mariscal Caceres, NW sector Rio Abiseo National Park, grassland in Paredones, [<named-content xmlns:xlink="http://www.w3.org/1999/xlink" content-type="dwc:verbatimCoordinates" xlink:type="simple"><named-content content-type="geo-json" specific-use="{&#34;type&#34;:&#34;Point&#34;,&#34;coordinates&#34;:[-77.483828,-7.671314]}" xlink:type="simple">07°40'16.73"S, 77°29'1.78"W</named-content></named-content>], 3600 m, 16 March 1988, <italic>B. León &amp; K. Young 1597</italic> (Holotype: <named-content xmlns:xlink="http://www.w3.org/1999/xlink" content-type="dwc:institutional_code" xlink:type="simple">MO</named-content>!).</p></tp:treatment-sec><tp:treatment-sec sec-type="description"><title>Description.</title><p>
            <italic>Leaves</italic> 5.5–12 mm long × 0.6–1.4 mm wide at midpoint, sharply cuspidate, finely appressed-ciliate near apex when young, early glabrate. Peduncles 3–6.5 mm long, fruiting peduncles the same length in specimens observed, the sheaths 5–7 mm. <italic>Capitula</italic> 2–3 mm in diameter, the involucres obconic or cupulate in flower and fruit, not opening broadly, the bracts similar to typical variety. Flowers 5–10 per capitulum, the staminate equal in number to pistillate or in fewer-flowered capitula the proportion of staminate flowers may be reduced. <italic>Pistillate flowers</italic>: Pedicels 0.25–0.35 mm. <italic>Sepals</italic> elliptic, obtuse to rounded, 1.35–2.4 mm long × 0.65–0.8 mm wide at middle, 0.25–0.35 mm wide at base, pale brownish, tinged dusky-brown on shoulders, becoming uniformly thickened and cymbiform at maturity, enclosing the fruit and dispersed with it. <italic>Petals</italic> oblong to oblong-spatulate, with apex broadly rounded to truncate, retuse or apiculate, 1.5–2.0 mm long × 0.65–0.85 mm wide, 2.2–2.5 times longer than wide, pilose as in the typical variety or with trichomes restricted to subapical tufts, uniformly thickening in fruit, as the sepals. <italic>Gynoecium</italic> with style base 0.5–0.65 mm long, nectaries 0.65–1.0 mm long, papillae at upper margin colorless, stiff, globose (<italic>Leon 1597</italic>) to linear (<italic>Young 4368</italic>); style branches 0.75–1.7 mm. Seeds <!--PageBreak-->not seen but mature ovary locules 0.65 mm (<italic>Young 4368</italic>), 0.75 mm (<italic>Leon 1597</italic>). <italic>Staminate flowers</italic>: Pedicels 0.25–0.35 mm. Sepals 1.35–2.1 mm long, fused 35–55 % of their length. Corolla 1.55–2.05 mm long, with the anthophore 0.85–1.15 mm long, comprising 45–75% the length of the whole corolla, ca. 0.1–0.25 mm in diameter at base, the tube and lobes 0.4–1.05 mm long. Filaments brownish toward apex; nectaries reaching corolla sinuses.</p></tp:treatment-sec><tp:treatment-sec sec-type="etymology"><title>Etymology.</title><p>Named in honor of Dr. Blanca León, of the <named-content xmlns:xlink="http://www.w3.org/1999/xlink" xlink:type="simple" content-type="institution" xlink:href="http://grbio.org/institution/universidad-nacional-mayor-de-san-marcos"><named-content xlink:type="simple" content-type="institution" xlink:href="http://grbio.org/institution/universidad-nacional">Universidad Nacional</named-content> Mayor de San Marcos</named-content> and the <named-content xmlns:xlink="http://www.w3.org/1999/xlink" xlink:type="simple" content-type="institution" xlink:href="http://grbio.org/institution/university-texas"><named-content xlink:type="simple" content-type="institution" xlink:href="http://grbio.org/institution/university-texas-1"><named-content xlink:type="simple" content-type="institution" xlink:href="http://grbio.org/institution/university-0">University</named-content> of Texas</named-content></named-content>, a generous and accomplished botanist whose many contributions include ecological and taxonomic study of Rio Abiseo National Park.</p></tp:treatment-sec><tp:treatment-sec sec-type="Phenology"><title>Phenology.</title><p>Collected in March and July. A mild dry season occurs June to August (<xref ref-type="bibr" rid="B77">Young and Leon 1988</xref>).</p></tp:treatment-sec><tp:treatment-sec sec-type="distribution"><title>Distribution.</title><p>Endemic to Peru, San Martín, Prov. Mariscal Caceres, Rio Abiseo National Park. (Fig. <xref ref-type="fig" rid="F6">6</xref>)</p></tp:treatment-sec><tp:treatment-sec sec-type="habitat"><title>Habitat.</title><p>From high-elevation grasslands, at 3450–3800 m. <xref ref-type="bibr" rid="B77">Young and León (1988)</xref> compare the habitat to the wet páramos of southern Ecuador, and note that the U-shaped valleys at high elevations where this variety was collected were glaciated as recently as 12,000 years ago.</p></tp:treatment-sec><tp:treatment-sec sec-type="Conservation status"><title>Conservation status.</title><p>Endangered, Criteria B1ab(iii) (<xref ref-type="bibr" rid="B24">IUCN 2014</xref>). This variety is known from only two sites 10 km apart in the protected area of Rio Abiseo National Park In recent years, cattle-grazing, which may have been a threat, has ceased (B. León, pers. comm.) However, the very small distribution, and the fact that this variety represents the southernmost occurrence of a wetland páramo species suggests vulnerability to climate fluctuations.</p></tp:treatment-sec><tp:treatment-sec sec-type="discussion"><title>Discussion.</title><p>This variety is found at the southernmost and highest elevation station for the species in Peru. It occurs above 3400 m at the very south end of the Amotape-Huancabamba floristic zone as characterized by <xref ref-type="bibr" rid="B75">Weigend (2004)</xref>, in the drainage of the Rio Huallaga. This compares to the typical variety collected at up to 3400 m, in the drainage of the Rio Marañón.</p><p>The uniformly thickened fruiting perianth of this variety is similar to that of <italic><tp:taxon-name><tp:taxon-name-part taxon-name-part-type="genus">Paepalanthus</tp:taxon-name-part> <tp:taxon-name-part taxon-name-part-type="species">caryonauta</tp:taxon-name-part></tp:taxon-name></italic>, complicating the otherwise tidy distinction between the two species. However the size and shape of the leaves, the dwarf peduncles, the pale greenish involucres, and the large rigid nectary papillae, all suggest <italic><tp:taxon-name><tp:taxon-name-part taxon-name-part-type="genus">Paepalanthus</tp:taxon-name-part> <tp:taxon-name-part taxon-name-part-type="species">pilosus</tp:taxon-name-part></tp:taxon-name></italic>, and the type specimen in particular looks nearly identical to populations of typical <italic><tp:taxon-name><tp:taxon-name-part taxon-name-part-type="genus">Paepalanthus</tp:taxon-name-part> <tp:taxon-name-part taxon-name-part-type="species">pilosus</tp:taxon-name-part></tp:taxon-name></italic> from adjacent southern Amazonas. In fact, these populations are partly intermediate in floral morphology between the two varieties, as discussed under the typical variety. Given the variation in <italic><tp:taxon-name><tp:taxon-name-part taxon-name-part-type="genus">Paepalanthus</tp:taxon-name-part> <tp:taxon-name-part taxon-name-part-type="species">pilosus</tp:taxon-name-part></tp:taxon-name></italic> in Peru and the contiguity of distribution, it seems best for now to treat this taxon as a variety of that species.</p><p>The specimen <italic>Young &amp; León 4368</italic>, collected ca. 10 km from the other two, is marked by the very small size (5.5–7 mm) of the dark green leaves. The flowers and seeds are also smaller. The habitats of the two localities differed, with the type locality a typical patchy wet páramo among outcrops, while the small-leaved plant was in a broad boggy area bordered by small trees, where cattle once pastured (B. León, pers. comm.)</p><!--PageBreak--></tp:treatment-sec><tp:treatment-sec sec-type="material"><title>Additional specimens examined.</title><p>Perú. San Martín: Prov. Mariscal Caceres. Puerta del Monte, northwest corner of Rio Abiseo National Park; high elevation grassland on bottom of u-shaped valley; [<named-content xmlns:xlink="http://www.w3.org/1999/xlink" content-type="dwc:verbatimCoordinates" xlink:type="simple"><named-content content-type="geo-json" specific-use="{&#34;type&#34;:&#34;Point&#34;,&#34;coordinates&#34;:[-77.470464,-7.658389]}" xlink:type="simple">7°39'30.20"S; 77°28'13.67"W</named-content></named-content>], 3450 m, 10 Jul 1987, <italic>K. Young &amp; B. León 4368</italic> (F); Pastizales de Empedrada, entre manojos de <tp:taxon-name><tp:taxon-name-part taxon-name-part-type="genus">Calamagrostis</tp:taxon-name-part></tp:taxon-name>, [<named-content xmlns:xlink="http://www.w3.org/1999/xlink" content-type="dwc:verbatimCoordinates" xlink:type="simple"><named-content content-type="geo-json" specific-use="{&#34;type&#34;:&#34;Point&#34;,&#34;coordinates&#34;:[-77.483889,-7.671389]}" xlink:type="simple">07°40'17"S, 77°29'2" W</named-content></named-content>], 3750–3785 m, 27 Jul 2000, <italic>B. León &amp; K. Young 4579</italic> (<named-content xmlns:xlink="http://www.w3.org/1999/xlink" content-type="dwc:institutional_code" xlink:type="simple">USM</named-content> [photo!]).</p></tp:treatment-sec><tp:treatment-sec><!--Section generated to contain objects referenced in tp:taxon-treatment.--><fig id="F11" position="float" orientation="portrait"><label>Figure 11.</label><caption><p>Habits of <italic><tp:taxon-name><tp:taxon-name-part taxon-name-part-type="genus">Paepalanthus</tp:taxon-name-part> <tp:taxon-name-part taxon-name-part-type="species">pilosus</tp:taxon-name-part></tp:taxon-name></italic> varieties and “<italic><tp:taxon-name><tp:taxon-name-part taxon-name-part-type="genus">Paepalanthus</tp:taxon-name-part></tp:taxon-name></italic> sp. A.” <bold>A−D</bold> <tp:taxon-name><tp:taxon-name-part taxon-name-part-type="genus">Paepalanthus</tp:taxon-name-part> <tp:taxon-name-part taxon-name-part-type="species">pilosus</tp:taxon-name-part> <tp:taxon-name-part taxon-name-part-type="infraspecific-rank">var.</tp:taxon-name-part> <tp:taxon-name-part taxon-name-part-type="variety">pilosus</tp:taxon-name-part></tp:taxon-name>. (<bold>A</bold> <italic>Soderstrom 1346</italic> <bold>B</bold> <italic>Sagástegui 12242</italic> <bold>C</bold> <italic>Cano 16840</italic> <bold>D</bold> <italic>Larsen 237</italic>.) <bold>E</bold> <tp:taxon-name><tp:taxon-name-part taxon-name-part-type="genus">Paepalanthus</tp:taxon-name-part> <tp:taxon-name-part taxon-name-part-type="species">pilosus</tp:taxon-name-part> <tp:taxon-name-part taxon-name-part-type="infraspecific-rank">var.</tp:taxon-name-part> <tp:taxon-name-part taxon-name-part-type="variety">leoniae</tp:taxon-name-part></tp:taxon-name> (<italic>León 1597)</italic> <bold>F−G</bold> “<italic><tp:taxon-name><tp:taxon-name-part taxon-name-part-type="genus">Paepalanthus</tp:taxon-name-part></tp:taxon-name></italic> sp. A” (<italic>Cuadros 3732</italic>) <bold>F</bold> Habit <bold>G</bold> Capitulum. In <bold>D</bold> arrows indicate flowering (fl) and fruiting (fr) capitula.</p></caption><graphic xmlns:xlink="http://www.w3.org/1999/xlink" xlink:href="phytokeys-064-001-g011.jpg" position="float" orientation="portrait" xlink:type="simple" id="oo_92253.jpg"/></fig><fig id="F12" position="float" orientation="portrait"><label>Figure 12.</label><caption><p>Pistillate flowers and fruits of <italic><tp:taxon-name><tp:taxon-name-part taxon-name-part-type="genus">Paepalanthus</tp:taxon-name-part> <tp:taxon-name-part taxon-name-part-type="species">pilosus</tp:taxon-name-part></tp:taxon-name></italic> varieties. <bold>A−K</bold> <tp:taxon-name><tp:taxon-name-part taxon-name-part-type="genus">Paepalanthus</tp:taxon-name-part> <tp:taxon-name-part taxon-name-part-type="species">pilosus</tp:taxon-name-part> <tp:taxon-name-part taxon-name-part-type="infraspecific-rank">var.</tp:taxon-name-part> <tp:taxon-name-part taxon-name-part-type="variety">pilosus</tp:taxon-name-part></tp:taxon-name> (<bold>A−B</bold> <italic>Jørgensen 2366</italic> <bold>C−F</bold> <italic>Cano 16840</italic> <bold>G</bold> <italic>Cuatrecasas 25574</italic> <bold>H</bold> <italic>MacDougal 4463</italic> <bold>I</bold> <italic>Wurdack 1616</italic> <bold>J</bold> <italic>Øllgaard 9557</italic> <bold>K</bold> <italic>Boeke 2133</italic>) <bold>A−B</bold> Flower in anthesis with detail of gynoecial nectaries <bold>C</bold> Flower in anthesis <bold>D</bold> Gynoecium <bold>E</bold> Petal <bold>F</bold> Seed <bold>G</bold> Diaspore with detached calyx <bold>H</bold> Sepal (fr) <bold>I</bold> Diaspore releasing seed <bold>J−K</bold> Seeds after wetting <bold>L</bold> <tp:taxon-name><tp:taxon-name-part taxon-name-part-type="genus">Paepalanthus</tp:taxon-name-part> <tp:taxon-name-part taxon-name-part-type="species">pilosus</tp:taxon-name-part> <tp:taxon-name-part taxon-name-part-type="infraspecific-rank">var.</tp:taxon-name-part> <tp:taxon-name-part taxon-name-part-type="variety">leoniae</tp:taxon-name-part></tp:taxon-name>. Mature diaspore, sepals and petals intact. (<italic>León 1597</italic>).</p></caption><graphic xmlns:xlink="http://www.w3.org/1999/xlink" xlink:href="phytokeys-064-001-g012.jpg" position="float" orientation="portrait" xlink:type="simple" id="oo_92254.jpg"/></fig><fig id="F6" position="float" orientation="portrait"><label>Figure 6.</label><caption><p>Distribution of <italic><tp:taxon-name><tp:taxon-name-part taxon-name-part-type="genus">Paepalanthus</tp:taxon-name-part> <tp:taxon-name-part taxon-name-part-type="species">caryonauta</tp:taxon-name-part></tp:taxon-name></italic> and suspected hybrids, <tp:taxon-name><tp:taxon-name-part taxon-name-part-type="genus">Paepalanthus</tp:taxon-name-part> <tp:taxon-name-part taxon-name-part-type="species">pilosus</tp:taxon-name-part> <tp:taxon-name-part taxon-name-part-type="infraspecific-rank">var.</tp:taxon-name-part> <tp:taxon-name-part taxon-name-part-type="variety">pilosus</tp:taxon-name-part></tp:taxon-name>, <tp:taxon-name><tp:taxon-name-part taxon-name-part-type="genus">Paepalanthus</tp:taxon-name-part> <tp:taxon-name-part taxon-name-part-type="species">pilosus</tp:taxon-name-part> <tp:taxon-name-part taxon-name-part-type="infraspecific-rank">var.</tp:taxon-name-part> <tp:taxon-name-part taxon-name-part-type="variety">leoniae</tp:taxon-name-part></tp:taxon-name>, and <italic><tp:taxon-name><tp:taxon-name-part taxon-name-part-type="genus">Paepalanthus</tp:taxon-name-part></tp:taxon-name></italic> “Species A.”</p></caption><graphic xmlns:xlink="http://www.w3.org/1999/xlink" xlink:href="phytokeys-064-001-g006.jpg" position="float" orientation="portrait" xlink:type="simple" id="oo_92248.jpg"/></fig></tp:treatment-sec><ref-list><ref id="B77"><mixed-citation xmlns:xlink="http://www.w3.org/1999/xlink" xlink:type="simple">
          <person-group><name name-style="western"><surname>Young</surname><given-names>KR</given-names></name><name name-style="western"><surname>León</surname><given-names>B</given-names></name></person-group> (<year>1988</year>) <article-title>Vegetación de la zona alta del Parque Nacional Río Abiseo, San Martín.</article-title> <source>Revista Forestal del Perú</source> <volume>15</volume>: <fpage>3</fpage>–<lpage>20</lpage>.</mixed-citation></ref><ref id="B24"><mixed-citation xmlns:xlink="http://www.w3.org/1999/xlink" xlink:type="simple">
          <institution xlink:type="simple">IUCN Standards and Petitions Subcommittee</institution> (<year>2014</year>) <source>Guidelines for using the IUCN Red List Categories and Criteria. Version 11</source>. <publisher-name>Prepared by the Standards and Petitions Subcommittee</publisher-name>. Downloaded from <ext-link xlink:type="simple" ext-link-type="uri" xlink:href="http://www.iucnredlist.org/documents/RedListGuidelines.pdf">http://www.iucnredlist.org/documents/RedListGuidelines.pdf</ext-link> [<date-in-citation content-type="access-date">on 20 July 2015</date-in-citation>]</mixed-citation></ref><ref id="B75"><mixed-citation xmlns:xlink="http://www.w3.org/1999/xlink" xlink:type="simple">
          <person-group><name name-style="western"><surname>Weigend</surname><given-names>M</given-names></name></person-group> (<year>2004</year>) <article-title>Additional observations on the biogeography of the Amotape-Huancabamba zone in Northern Peru: defining the south-eastern limits.</article-title> <source>Revista Peruana de Biología</source> <volume>11</volume>(<issue>2</issue>): <fpage>127</fpage>–<lpage>134</lpage>. doi: <ext-link xlink:type="simple" ext-link-type="doi" xlink:href="10.15381/rpb.v11i2.2447">10.15381/rpb.v11i2.2447</ext-link></mixed-citation></ref></ref-list></tp:taxon-treatment>
