# Supplementary material for: The Andean Paepalanthus pilosus complex (Eriocaulaceae): a revision with three new taxa
Source: PhytoKeys. 2016 Jun 13;(64):1–57. doi: 10.3897/phytokeys.64.6864 (PMC4956916; doi:10.3897/phytokeys.64.6864)
Supplement: XML Treatment for Paepalanthus Species A [file phytokeys.64.6864-treatment9.xml]

<!DOCTYPE tp:taxon-treatment
  PUBLIC "-//TaxonX//DTD Taxonomic Treatment Publishing DTD v0 20100105//EN" "tax-treatment-NSO.dtd">
<tp:taxon-treatment xmlns:tp="http://www.plazi.org/taxpub"><tp:treatment-meta><kwd-group><label>Taxon classification</label><kwd><named-content content-type="kingdom">Plantae</named-content></kwd><kwd><named-content content-type="order">Poales</named-content></kwd><kwd><named-content content-type="family">Eriocaulaceae</named-content></kwd></kwd-group><mixed-citation publication-type="journal"><person-group><name><surname>Hensold</surname><given-names>Nancy</given-names></name></person-group><article-title>The Andean <italic><tp:taxon-name><tp:taxon-name-part taxon-name-part-type="genus">Paepalanthus</tp:taxon-name-part> <tp:taxon-name-part taxon-name-part-type="species">pilosus</tp:taxon-name-part></tp:taxon-name></italic> complex (<tp:taxon-name><tp:taxon-name-part taxon-name-part-type="family">Eriocaulaceae</tp:taxon-name-part></tp:taxon-name>): a revision with three new taxa</article-title><source>PhytoKeys</source><day>13</day><month>6</month><year>2016</year><volume>2016</volume><issue>64</issue><fpage>1</fpage><lpage>57</lpage><pub-id pub-id-type="doi">10.3897/phytokeys.64.6864</pub-id></mixed-citation></tp:treatment-meta><tp:nomenclature><tp:taxon-name>
            <tp:taxon-name-part taxon-name-part-type="genus">Paepalanthus</tp:taxon-name-part>
            <tp:taxon-name-part taxon-name-part-type="uncertainty-rank">Species A</tp:taxon-name-part>
          </tp:taxon-name><xref ref-type="fig" rid="F6">Figs 6</xref><xref ref-type="fig" rid="F11">, 11F–G</xref></tp:nomenclature><tp:treatment-sec sec-type="Misapplied (?) name"><title>Misapplied (?) name.</title><p>
            <italic><tp:taxon-name><tp:taxon-name-part taxon-name-part-type="genus">Paepalanthus</tp:taxon-name-part> <tp:taxon-name-part taxon-name-part-type="species">macarenensis</tp:taxon-name-part></tp:taxon-name></italic> <italic>sensu</italic> <xref ref-type="bibr" rid="B44">Moldenke (1983)</xref> in part, and <xref ref-type="bibr" rid="B54">Rivera-Díaz (2010)</xref>, probably <italic>non</italic> <xref ref-type="bibr" rid="B37">Moldenke (1952)</xref>.</p><p>This robust taxon has a clumping habit structurally similar to <italic><tp:taxon-name><tp:taxon-name-part taxon-name-part-type="genus">Paepalanthus</tp:taxon-name-part> <tp:taxon-name-part taxon-name-part-type="species">pilosus</tp:taxon-name-part></tp:taxon-name></italic> but lacks the dense pulviniform aspect. Its other similarities include acute to aristate leaves, scarious splitting peduncle sheath tips, pale gold lanceolate involucral bracts, and a nearly identical flower and fruit morphology. It differs by the following characters:</p><p>Leaves longer, narrowly linear-lanceolate, 3–4 cm long, the peduncles 10–20 cm long at anthesis, and the capitula 6–7.5 mm wide, much more floriferous (&gt; 40 flowers) than <italic><tp:taxon-name><tp:taxon-name-part taxon-name-part-type="genus">Paepalanthus</tp:taxon-name-part> <tp:taxon-name-part taxon-name-part-type="species">pilosus</tp:taxon-name-part></tp:taxon-name></italic> and sometimes globose at maturity, with alternating whorls of staminate and pistillate flowers. In addition, the capitula are “indeterminate,” with floral primordia found at the center of capitulum at the time of anthesis of the outer whorls. This contrasts with <italic><tp:taxon-name><tp:taxon-name-part taxon-name-part-type="genus">Paepalanthus</tp:taxon-name-part> <tp:taxon-name-part taxon-name-part-type="species">pilosus</tp:taxon-name-part></tp:taxon-name></italic>, in which pistillate flowers are limited to the outer whorl, staminate to the inner, and no floral primordia are found at the start of anthesis.</p><p>The most robust individuals are found in the northern part of Serrania del Perija (ca. 10°15'– 10°20' N), but similar smaller plants are also found at the north end of the main Cordillera Oriental, about 300 km to the south. These have leaf, peduncle and sheath lengths approaching those of the Perijá plants, and in spite of their small capitula, the flowers are more numerous than in typical <italic><tp:taxon-name><tp:taxon-name-part taxon-name-part-type="genus">Paepalanthus</tp:taxon-name-part> <tp:taxon-name-part taxon-name-part-type="species">pilosus</tp:taxon-name-part></tp:taxon-name></italic> (up to 40 per capitulum), and pistillate and staminate whorls alternate in the capitulum. It isn’t clear whether to treat these plants as small individuals of <italic><tp:taxon-name><tp:taxon-name-part taxon-name-part-type="genus">Paepalanthus</tp:taxon-name-part></tp:taxon-name></italic> sp. A, or intermediates with <italic><tp:taxon-name><tp:taxon-name-part taxon-name-part-type="genus">Paepalanthus</tp:taxon-name-part> <tp:taxon-name-part taxon-name-part-type="species">pilosus</tp:taxon-name-part></tp:taxon-name></italic>. Smaller individuals are also found at Sa. de Perijá (<italic>Cuatrecasas 25027</italic>, <italic>25143</italic>, <named-content xmlns:xlink="http://www.w3.org/1999/xlink" content-type="dwc:institutional_code" xlink:type="simple">US</named-content>), but were only observed from scans.</p><p>The plants of Perijá had been distributed in part as <italic><tp:taxon-name><tp:taxon-name-part taxon-name-part-type="genus">Paepalanthus</tp:taxon-name-part> <tp:taxon-name-part taxon-name-part-type="species">macarenensis</tp:taxon-name-part></tp:taxon-name></italic>, a species otherwise only known from ca. 800 m in the Sierra de la Macarena (Meta). I have seen an image of the <italic><tp:taxon-name><tp:taxon-name-part taxon-name-part-type="genus">Paepalanthus</tp:taxon-name-part> <tp:taxon-name-part taxon-name-part-type="species">macarenensis</tp:taxon-name-part></tp:taxon-name></italic> type, and do not believe it is the same species or closely related, but pending closer examination treat the Perijá plants only provisionally here.</p></tp:treatment-sec><tp:treatment-sec sec-type="material"><title>Specimens examined.</title><p>
            <bold>COLOMBIA. Cesar</bold>: [Serranía de Perijá], Paramo de Sabana Rubia, 3250 m, 22 Jul 1987, <italic>H. Cuadros 3732</italic> (<named-content xmlns:xlink="http://www.w3.org/1999/xlink" content-type="dwc:institutional_code" xlink:type="simple">MO</named-content>), east of Manaure, Sabana Rubia, paramo, 3000–3100 m, 6–8 Nov 1959, <italic>J. Cuatrecasas &amp; R. Romero-Castaneda 25025</italic> (<named-content xmlns:xlink="http://www.w3.org/1999/xlink" content-type="dwc:institutional_code" xlink:type="simple">COL</named-content> [COL000223802], <named-content xmlns:xlink="http://www.w3.org/1999/xlink" content-type="dwc:institutional_code" xlink:type="simple">US</named-content> n.v.), La Paz, Corr. San Jose de Oriente, Vda. Altos del Riecito – Altos de Perijá, Fca. Los Sauces, <named-content xmlns:xlink="http://www.w3.org/1999/xlink" content-type="dwc:verbatimCoordinates" xlink:type="simple"><named-content content-type="geo-json" specific-use="{&#34;type&#34;:&#34;Point&#34;,&#34;coordinates&#34;:[-72.962361,10.246875]}" xlink:type="simple">10°14'48.75"N 72°57'44.5"W</named-content></named-content>, 3096 m, 27 Feb 2006, <italic>J. O. Rangel 13692</italic> (<named-content xmlns:xlink="http://www.w3.org/1999/xlink" content-type="dwc:institutional_code" xlink:type="simple">COL</named-content> [COL000254069])</p><!--PageBreak--></tp:treatment-sec><tp:treatment-sec sec-type="Smaller individuals"><title>Smaller individuals.</title><p>
            <bold>COLOMBIA. Norte de Santander</bold>: de La Laguna a Nariz de Judío (Mutiscua), 19 Jun 1946, <italic>M. de Garganta 1209</italic> (F); <bold>Santander</bold>: Paramo de Las Vegas, 3700–3800 m, 20–21 Dec 1926, <italic>E. P. Killip &amp; A. C. Smith 15626</italic> (F); Paramo de Santurban, between Tona and Mutiscua, 3800–4300 m, 18 Feb 1927, <italic>E. P. Killip &amp; A. C. Smith 19557</italic> (F).</p></tp:treatment-sec><tp:treatment-sec><!--Section generated to contain objects referenced in tp:taxon-treatment.--><fig id="F6" position="float" orientation="portrait"><label>Figure 6.</label><caption><p>Distribution of <italic><tp:taxon-name><tp:taxon-name-part taxon-name-part-type="genus">Paepalanthus</tp:taxon-name-part> <tp:taxon-name-part taxon-name-part-type="species">caryonauta</tp:taxon-name-part></tp:taxon-name></italic> and suspected hybrids, <tp:taxon-name><tp:taxon-name-part taxon-name-part-type="genus">Paepalanthus</tp:taxon-name-part> <tp:taxon-name-part taxon-name-part-type="species">pilosus</tp:taxon-name-part> <tp:taxon-name-part taxon-name-part-type="infraspecific-rank">var.</tp:taxon-name-part> <tp:taxon-name-part taxon-name-part-type="variety">pilosus</tp:taxon-name-part></tp:taxon-name>, <tp:taxon-name><tp:taxon-name-part taxon-name-part-type="genus">Paepalanthus</tp:taxon-name-part> <tp:taxon-name-part taxon-name-part-type="species">pilosus</tp:taxon-name-part> <tp:taxon-name-part taxon-name-part-type="infraspecific-rank">var.</tp:taxon-name-part> <tp:taxon-name-part taxon-name-part-type="variety">leoniae</tp:taxon-name-part></tp:taxon-name>, and <italic><tp:taxon-name><tp:taxon-name-part taxon-name-part-type="genus">Paepalanthus</tp:taxon-name-part></tp:taxon-name></italic> “Species A.”</p></caption><graphic xmlns:xlink="http://www.w3.org/1999/xlink" xlink:href="phytokeys-064-001-g006.jpg" position="float" orientation="portrait" xlink:type="simple" id="oo_92248.jpg"/></fig><fig id="F11" position="float" orientation="portrait"><label>Figure 11.</label><caption><p>Habits of <italic><tp:taxon-name><tp:taxon-name-part taxon-name-part-type="genus">Paepalanthus</tp:taxon-name-part> <tp:taxon-name-part taxon-name-part-type="species">pilosus</tp:taxon-name-part></tp:taxon-name></italic> varieties and “<italic><tp:taxon-name><tp:taxon-name-part taxon-name-part-type="genus">Paepalanthus</tp:taxon-name-part></tp:taxon-name></italic> sp. A.” <bold>A−D</bold> <tp:taxon-name><tp:taxon-name-part taxon-name-part-type="genus">Paepalanthus</tp:taxon-name-part> <tp:taxon-name-part taxon-name-part-type="species">pilosus</tp:taxon-name-part> <tp:taxon-name-part taxon-name-part-type="infraspecific-rank">var.</tp:taxon-name-part> <tp:taxon-name-part taxon-name-part-type="variety">pilosus</tp:taxon-name-part></tp:taxon-name>. (<bold>A</bold> <italic>Soderstrom 1346</italic> <bold>B</bold> <italic>Sagástegui 12242</italic> <bold>C</bold> <italic>Cano 16840</italic> <bold>D</bold> <italic>Larsen 237</italic>.) <bold>E</bold> <tp:taxon-name><tp:taxon-name-part taxon-name-part-type="genus">Paepalanthus</tp:taxon-name-part> <tp:taxon-name-part taxon-name-part-type="species">pilosus</tp:taxon-name-part> <tp:taxon-name-part taxon-name-part-type="infraspecific-rank">var.</tp:taxon-name-part> <tp:taxon-name-part taxon-name-part-type="variety">leoniae</tp:taxon-name-part></tp:taxon-name> (<italic>León 1597)</italic> <bold>F−G</bold> “<italic><tp:taxon-name><tp:taxon-name-part taxon-name-part-type="genus">Paepalanthus</tp:taxon-name-part></tp:taxon-name></italic> sp. A” (<italic>Cuadros 3732</italic>) <bold>F</bold> Habit <bold>G</bold> Capitulum. In <bold>D</bold> arrows indicate flowering (fl) and fruiting (fr) capitula.</p></caption><graphic xmlns:xlink="http://www.w3.org/1999/xlink" xlink:href="phytokeys-064-001-g011.jpg" position="float" orientation="portrait" xlink:type="simple" id="oo_92253.jpg"/></fig></tp:treatment-sec><ref-list><ref id="B44"><mixed-citation xmlns:xlink="http://www.w3.org/1999/xlink" xlink:type="simple">
          <person-group><name name-style="western"><surname>Moldenke</surname><given-names>HN</given-names></name></person-group> (<year>1983</year>) <article-title>Additional notes on the <tp:taxon-name><tp:taxon-name-part taxon-name-part-type="family">Eriocaulaceae</tp:taxon-name-part></tp:taxon-name>. XCIV.</article-title> <source>Phytologia</source> <volume>54</volume>: <fpage>434</fpage>–<lpage>459</lpage>. doi: <ext-link xlink:type="simple" ext-link-type="doi" xlink:href="10.5962/bhl.part.14430">10.5962/bhl.part.14430</ext-link></mixed-citation></ref><ref id="B54"><mixed-citation xmlns:xlink="http://www.w3.org/1999/xlink" xlink:type="simple">
          <person-group><name name-style="western"><surname>Rivera-Diaz</surname><given-names>O</given-names></name></person-group> (<year>2010</year>) <article-title>Caracterización floristica de la alta montaña de Perijá.</article-title> In: <person-group><name name-style="western"><surname>Rangel-Ch.</surname><given-names>JO</given-names></name></person-group> (<role>Ed.</role>) <source>Colombia Diversidad Biotica V. La alta montaña de la Serranía de Perijá</source>. <publisher-name>Instituto de Ciencias Naturales</publisher-name>, <publisher-loc>Bogotá</publisher-loc>, <fpage>71</fpage>–<lpage>132</lpage>.</mixed-citation></ref><ref id="B37"><mixed-citation xmlns:xlink="http://www.w3.org/1999/xlink" xlink:type="simple">
          <person-group><name name-style="western"><surname>Moldenke</surname><given-names>HN</given-names></name></person-group> (<year>1952</year>) <article-title>Additional notes on the <tp:taxon-name><tp:taxon-name-part taxon-name-part-type="family">Eriocaulaceae</tp:taxon-name-part></tp:taxon-name> VIII.</article-title> <source>Phytologia</source> <volume>4</volume>: <fpage>134</fpage>–<lpage>152</lpage>. doi: <ext-link xlink:type="simple" ext-link-type="doi" xlink:href="10.5962/bhl.part.18068">10.5962/bhl.part.18068</ext-link></mixed-citation></ref></ref-list></tp:taxon-treatment>
