# Supplementary material for: The Andean Paepalanthus pilosus complex (Eriocaulaceae): a revision with three new taxa
Source: PhytoKeys. 2016 Jun 13;(64):1–57. doi: 10.3897/phytokeys.64.6864 (PMC4956916; doi:10.3897/phytokeys.64.6864)
Supplement: XML Treatment for Paepalanthus karstenii [file phytokeys.64.6864-treatment10.xml]

<!DOCTYPE tp:taxon-treatment
  PUBLIC "-//TaxonX//DTD Taxonomic Treatment Publishing DTD v0 20100105//EN" "tax-treatment-NSO.dtd">
<tp:taxon-treatment xmlns:tp="http://www.plazi.org/taxpub"><tp:treatment-meta><kwd-group><label>Taxon classification</label><kwd><named-content content-type="kingdom">Plantae</named-content></kwd><kwd><named-content content-type="order">Poales</named-content></kwd><kwd><named-content content-type="family">Eriocaulaceae</named-content></kwd></kwd-group><mixed-citation publication-type="journal"><person-group><name><surname>Hensold</surname><given-names>Nancy</given-names></name></person-group><article-title>The Andean <italic><tp:taxon-name><tp:taxon-name-part taxon-name-part-type="genus">Paepalanthus</tp:taxon-name-part> <tp:taxon-name-part taxon-name-part-type="species">pilosus</tp:taxon-name-part></tp:taxon-name></italic> complex (<tp:taxon-name><tp:taxon-name-part taxon-name-part-type="family">Eriocaulaceae</tp:taxon-name-part></tp:taxon-name>): a revision with three new taxa</article-title><source>PhytoKeys</source><day>13</day><month>6</month><year>2016</year><volume>2016</volume><issue>64</issue><fpage>1</fpage><lpage>57</lpage><pub-id pub-id-type="doi">10.3897/phytokeys.64.6864</pub-id></mixed-citation></tp:treatment-meta><tp:nomenclature><tp:taxon-name>
              <tp:taxon-name-part taxon-name-part-type="genus">Paepalanthus</tp:taxon-name-part>
              <tp:taxon-name-part taxon-name-part-type="species">karstenii</tp:taxon-name-part>
            </tp:taxon-name><tp:taxon-authority>Ruhl.</tp:taxon-authority><tp:nomenclature-citation-list><tp:nomenclature-citation><tp:taxon-name>
                  <tp:taxon-name-part taxon-name-part-type="genus">Paepalanthus</tp:taxon-name-part> <tp:taxon-name-part taxon-name-part-type="species">karstenii</tp:taxon-name-part></tp:taxon-name><comment>Ruhl., Pflanzenr. IV. 30: 155. 1903. Type: Colombia. Cundinamarca: Páramo de Chipaque, [yrs 1848–1856], <italic>H. Karsten s.n.</italic> (holotype: W, destroyed [F neg. no. 29991]; lectotype, here designated: B [B_10_0243950]; isotype: <named-content xmlns:xlink="http://www.w3.org/1999/xlink" content-type="dwc:institutional_code" xlink:type="simple">LL</named-content> [LL00374731]). </comment></tp:nomenclature-citation><tp:nomenclature-citation><tp:taxon-name>
                  <tp:taxon-name-part taxon-name-part-type="genus">Dupatya</tp:taxon-name-part> <tp:taxon-name-part taxon-name-part-type="species">karstenii</tp:taxon-name-part></tp:taxon-name><comment>(Ruhl.) Gleason, Bull. Torrey Bot. Club 53: 195. 1925.</comment></tp:nomenclature-citation></tp:nomenclature-citation-list></tp:nomenclature><tp:treatment-sec sec-type="material"><title>Type.</title><p>Based on <italic><tp:taxon-name><tp:taxon-name-part taxon-name-part-type="genus">Paepalanthus</tp:taxon-name-part> <tp:taxon-name-part taxon-name-part-type="species">karstenii</tp:taxon-name-part></tp:taxon-name></italic> Ruhl.</p><p>These unusual specimens with large capitula, broadly rounded bracts, coarsely ciliate leaves, and irregular leaf lengths appear intermediate between <italic><tp:taxon-name><tp:taxon-name-part taxon-name-part-type="genus">Paepalanthus</tp:taxon-name-part> <tp:taxon-name-part taxon-name-part-type="species">pilosus</tp:taxon-name-part></tp:taxon-name></italic> and <italic><tp:taxon-name><tp:taxon-name-part taxon-name-part-type="genus">Paepalanthus</tp:taxon-name-part> <tp:taxon-name-part taxon-name-part-type="species">dendroides</tp:taxon-name-part></tp:taxon-name></italic> as to bract characters and habit, and were collected at an elevation where distributions would potentially overlap. A topotype (Paramo de Chipaque, 3000 m, Dec 1855, <italic>J. J. Triana 1022-5</italic>, <named-content xmlns:xlink="http://www.w3.org/1999/xlink" content-type="dwc:institutional_code" xlink:type="simple">COL</named-content> [<named-content xmlns:xlink="http://www.w3.org/1999/xlink" content-type="dwc:institutional_code" xlink:type="simple">COL</named-content> 000302503]), det. <italic><tp:taxon-name><tp:taxon-name-part taxon-name-part-type="genus">Paepalanthus</tp:taxon-name-part> <tp:taxon-name-part taxon-name-part-type="species">dendroides</tp:taxon-name-part></tp:taxon-name></italic> by Killip, has similar features but even wider variability. This may be a variant of <italic><tp:taxon-name><tp:taxon-name-part taxon-name-part-type="genus">Paepalanthus</tp:taxon-name-part> <tp:taxon-name-part taxon-name-part-type="species">pilosus</tp:taxon-name-part></tp:taxon-name></italic> or a hybrid taxon and needs closer study.</p></tp:treatment-sec></tp:taxon-treatment>
